# Supplementary material for: Curtobacterium aetherium sp. nov., a polyextremophilic plant pathogen isolated from the stratosphere
Source: Microbiol Spectr. 2025 Apr 2;13(5):e01774-24. doi: 10.1128/spectrum.01774-24 (PMC12053909; doi:10.1128/spectrum.01774-24)
Supplement: Supplemental tables — Tables S1 to S5. [file spectrum.01774-24-s0002.xlsx]

## Sheet: Supplemental Table 1
Supplemental Table 1: Bacterial strains used in this publication
Atmospheric isolates
Species designation	Strain designation	Cff PCR amplicon	Isolation source (median height)	Isolation location	Isolation date	Source/Citation	GenBank accesions
Curtobacterium sp.	L1-20	negative	Troposphere/Stratosphere (1.5-29 Km)	New Mexico, USA	2012-08-01	Noelle Bryan, This work	CP151472, CP151473
Curtobacterium sp.	L3-7	negative	Stratosphere (26 Km)	Texas, USA	2013-05-22	Bryan, 2017	CP151474
Curtobacterium aetherium	L6-1 (ATCC TSD-458, LMG 33684)	negative	Stratosphere (21 Km)	New Mexico, USA	2013-08-21	Bryan, 2017	CP076544
Terrestrial isolates
Species designation	Strain designation	CFF PCR amplicon	Isolation source	Isolation location	Isolation date	Source/Citation	GenBank accesions
Curtobacterium flaccumfaciens	DSM 20129	positive	Bean blight		prior to 1990	NRRL B-729 (ATCC 6887, NCTC 4758)	CP080395, CP080396
Curtobacterium flaccumfaciens	Carlos 1	positive	Corn leaf	Cheyenne County, Nebraska, USA	2006-08-31	Urrea and Harveson, 2014	PP621704
Curtobacterium flaccumfaciens	Carlos 2	positive	Navy bean seed	Readlyn, Iowa, USA	2007-02-01	Urrea and Harveson, 2014	PP621705
Curtobacterium flaccumfaciens	Carlos 3	positive	Wheat leaf	Morrill County, Nebraska, USA	2006-07-21	Urrea and Harveson, 2014	PP621706
Curtobacterium flaccumfaciens	Carlos 4	positive	Great northern bean seed	Scotts Bluff County, Nebraska, USA	2008-02-06	Urrea and Harveson, 2014	PP621707
Curtobacterium flaccumfaciens	Carlos 5	positive	Small red bean leaf	Scotts Bluff County, Nebraska, USA	2006-09-06	Urrea and Harveson, 2014	PP621708
Curtobacterium flaccumfaciens	Carlos 6	positive	Soybean leaf	Keith County, Nebraska, USA	2005-07-31	Urrea and Harveson, 2014	PP621709
Curtobacterium flaccumfaciens	Carlos 7	positive	Great northern bean seed	Scotts Bluff County, Nebraska, USA	2004-09-01	Urrea and Harveson, 2014	PP621710
Curtobacterium flaccumfaciens	James 2-JJ2	positive		North Dakota, USA	2017-10-25	Julie Pasche, This work	PP621711
Curtobacterium flaccumfaciens	WA 1-J77	positive		North Dakota, USA	2017	Julie Pasche, This work	PP621712
Curtobacterium flaccumfaciens	C42	positive	Alfalfa	USA	2008-08-08	Robert Harveson, This work	PP621700
Curtobacterium flaccumfaciens	C48	positive	Alfalfa	USA	2008-08-08	Robert Harveson, This work	PP621701
Curtobacterium flaccumfaciens	F55	positive	Sunflower	East of Dix, Kimball County, Nebraska, USA	2009-07-24	Robert Harveson, This work	PP621702
Curtobacterium aetherium	G77	negative	Millet	Banner County, Nebraska, USA	2008-09-01	Robert Harveson, This work	CP151084, PP621703
Curtobacterium flaccumfaciens	K43	positive	Maize	North Platte, Lincoln County, Nebraska, USA	2010-07-30	Robert Harveson, This work	PP621713
Curtobacterium flaccumfaciens	K75	positive	Maize	Hardy, Nuckolls County, Nebraska, USA	2012-07-06	Robert Harveson, This work	PP621714
Curtobacterium flaccumfaciens	T24	positive	Black Eyed Pea	Schuyler, Colfax County, Nebraska, USA	2017-08-17	Robert Harveson, This work	PP621715
Clavibacter michiganensis	CM 8704A	not applicable	Tomato transplants	Georgia, USA	1987	Gitaitis et al. 1991	N/A

## Sheet: Supplemental Table 2
Supplemental Table 2. UVC radiation and desiccation survival curve and LD90 values.
Strain	UVC Radiation (λ = 254 nm)			Desiccation (25-30% RH)
	-k	R2	LD90	-k	R2	LD90
	(±SEM; m2 J-1)	(±SEM)	(±SEM; J m-2)	(±SEM; days-1)	(±SEM)	(±SEM; days)
L6-1	0.0069A	0.91	437.02	0.30AB	0.80	8.23
	(±0.0018)	(±0.043)	(±157.98)	(±0.060)	(±0.034)	(±1.49)
L3-7	0.022B	0.96	111.25	0.29AB	0.82	8.05
	(±0.0037)	(±0.0095)	(±16.41)	(±0.035)	(±0.032)	(±0.96)
L1-20	0.018B	0.97	125.43	0.25AB	0.95	10.18
	(±0.0010)	(±0.0092)	(±7.011)	(±0.048)	(±0.0085)	(±2.38)
DSM 20129	0.018B	0.97	127.87	0.19AB	0.83	12.98
	(±0.0013)	(±0.0073)	(±10.02)	(±0.034)	(±0.018)	(±2.25)
Carlos 2	0.020B	0.96	117.00	0.35A	0.88	6.88
	(±0.0019)	(±0.012)	(±10.40)	(±0.054)	(±0.0078)	(±0.95)
Carlos 7	0.024B	0.98	96.53	0.12B	0.81	19.45
	(±0.0012)	(±0.0088)	(±4.80)	(±0.018)	(±0.080)	(±3.16)
C. mich.	0.023B	0.97	102.16	0.06B	0.69	38.91
	(±0.0030)	(±0.0009)	(±14.57)	(±0.013)	(±0.022)	(±8.15)
A,B = A vs. B p-value < 0.05; B vs. B not significantly different. AB not significantly different from A or B. One-way ANOVA and Tukey’s post-test (N = 3).

## Sheet: Supplemental Table 3
Supplemental Table 3. Primers used in this publication
Primer name	Sequence 5’-3’	Orientation	Reference
CF4	CACAGCCACCTACATGC	F	Messenberg Guimaraés et al 2001
CF5	GATCGGGAGTCCGAG	R	Messenberg Guimaraés et al 2001
27F	AGAGTTTGATCCTGGCTCAG	F
1492R	GGTTACCTTGTTACGACTT	R

## Sheet: Supplemental Table 4A
Supplemental Table 4A: Curtobacterium Genome ANI values
	QUERY	REFERENCE	ANI values
1	Curtobacterium herbarum DSM 14013	Curtobacterium herbarum DSM 14013	100
2	Curtobacterium luteum DSM 20542 genome ASM1335988v1	Curtobacterium luteum DSM 20542 genome ASM1335988v1	100
3	Curtobacterium citreum DSM 20528	Curtobacterium citreum DSM 20528	100
4	Curtobacterium sp. L6-1 genome ASM1888530v1	Curtobacterium sp. L6-1 genome ASM1888530v1	100
5	Curtobacterium citreum JCM 1345	Curtobacterium citreum DSM 20528	99.9971
6	Curtobacterium luteum ATCC 15830	Curtobacterium luteum DSM 20542 genome ASM1335988v1	99.9913
7	Curtobacterium citreum DSM 20528	Curtobacterium citreum JCM 1345	99.9817
8	Curtobacterium luteum JCM 1480	Curtobacterium luteum DSM 20542 genome ASM1335988v1	99.9799
9	Curtobacterium luteum JCM 1480	Curtobacterium luteum ATCC 15830	99.9673
10	Curtobacterium luteum DSM 20542 genome ASM1335988v1	Curtobacterium luteum ATCC 15830	99.9648
11	Curtobacterium luteum DSM 20542 genome ASM1335988v1	Curtobacterium luteum JCM 1480	99.9495
12	Curtobacterium luteum ATCC 15830	Curtobacterium luteum JCM 1480	99.7843
13	Curtobacterium flaccumfaciens pv. flaccumfaciens BRIP 70614	Curtobacterium flaccumfaciens pv. flaccumfaciens BRIP 70606	99.2486
14	Curtobacterium flaccumfaciens pv. flaccumfaciens BRIP 70606	Curtobacterium flaccumfaciens pv. flaccumfaciens BRIP 70614	99.2146
15	Curtobacterium pusillum ATCC 19096	Curtobacterium pusillum WPL5_2	98.8389
16	Curtobacterium pusillum WPL5_2	Curtobacterium pusillum ATCC 19096	98.7162
17	Curtobacterium oceanosedimentum NS263	Curtobacterium oceanosedimentum NS359	98.2599
18	Curtobacterium oceanosedimentum NS359	Curtobacterium oceanosedimentum NS263	98.1604
19	Curtobacterium sp. L6-1 genome ASM1888530v1	Curtobacterium sp. strain G77	97.5991
20	Curtobacterium flaccumfaciens pv. flaccumfaciens DSM 20129	Curtobacterium flaccumfaciens pv. flaccumfaciens BRIP 70614	97.5957
21	Curtobacterium flaccumfaciens pv. flaccumfaciens DSM 20129	Curtobacterium flaccumfaciens pv. flaccumfaciens BRIP 70606	97.5952
22	Curtobacterium sp. strain G77	Curtobacterium sp. L6-1 genome ASM1888530v1	97.5648
23	Curtobacterium flaccumfaciens pv. flaccumfaciens BRIP 70606	Curtobacterium flaccumfaciens pv. flaccumfaciens DSM 20129	97.563
24	Curtobacterium flaccumfaciens pv. flaccumfaciens BRIP 70614	Curtobacterium flaccumfaciens pv. flaccumfaciens DSM 20129	97.5313
25	Curtobacterium flaccumfaciens pv. flaccumfaciens P990	Curtobacterium flaccumfaciens pv. flaccumfaciens BRIP 70614	97.465
26	Curtobacterium flaccumfaciens pv. flaccumfaciens DSM 20129	Curtobacterium flaccumfaciens pv. flaccumfaciens P990	97.453
27	Curtobacterium flaccumfaciens pv. flaccumfaciens BRIP 70614	Curtobacterium flaccumfaciens pv. flaccumfaciens P990	97.4453
28	Curtobacterium flaccumfaciens pv. flaccumfaciens P990	Curtobacterium flaccumfaciens pv. flaccumfaciens BRIP 70606	97.4436
29	Curtobacterium flaccumfaciens pv. flaccumfaciens P990	Curtobacterium flaccumfaciens pv. flaccumfaciens DSM 20129	97.4328
30	Curtobacterium flaccumfaciens pv. flaccumfaciens BRIP 70606	Curtobacterium flaccumfaciens pv. flaccumfaciens P990	97.4161
31	Curtobacterium albidum DSM 20512 genome ASM1335982v1	Curtobacterium citreum JCM 1345	97.3434
32	Curtobacterium albidum DSM 20512 genome ASM1335982v1	Curtobacterium citreum DSM 20528	97.3111
33	Curtobacterium citreum JCM 1345	Curtobacterium albidum DSM 20512 genome ASM1335982v1	97.2923
34	Curtobacterium citreum DSM 20528	Curtobacterium albidum DSM 20512 genome ASM1335982v1	97.2624
35	Curtobacterium flaccumfaciens pv. flaccumfaciens 1037	Curtobacterium flaccumfaciens pv. flaccumfaciens DSM 20129	96.1668
36	Curtobacterium flaccumfaciens pv. flaccumfaciens 1037	Curtobacterium flaccumfaciens pv. flaccumfaciens BRIP 70614	96.1043
37	Curtobacterium flaccumfaciens pv. flaccumfaciens DSM 20129	Curtobacterium flaccumfaciens pv. flaccumfaciens 1037	96.0704
38	Curtobacterium flaccumfaciens pv. flaccumfaciens BRIP 70614	Curtobacterium flaccumfaciens pv. flaccumfaciens 1037	96.0631
39	Curtobacterium flaccumfaciens pv. flaccumfaciens BRIP 70606	Curtobacterium flaccumfaciens pv. flaccumfaciens 1037	96.0419
40	Curtobacterium flaccumfaciens pv. flaccumfaciens 1037	Curtobacterium flaccumfaciens pv. flaccumfaciens BRIP 70606	96.0357
41	Curtobacterium flaccumfaciens pv. flaccumfaciens P990	Curtobacterium flaccumfaciens pv. flaccumfaciens 1037	96.024
42	Curtobacterium flaccumfaciens pv. flaccumfaciens 1037	Curtobacterium flaccumfaciens pv. flaccumfaciens P990	96.0203	ANI species cutoff
43	Curtobacterium pusillum WPL5_2	Curtobacterium pusillum AA3	89.074
44	Curtobacterium pusillum AA3	Curtobacterium pusillum WPL5_2	88.9607
45	Curtobacterium pusillum AA3	Curtobacterium pusillum DE0005	88.6371
46	Curtobacterium pusillum DE0005	Curtobacterium pusillum AA3	88.5451
47	Curtobacterium pusillum WPL5_2	Curtobacterium pusillum DE0005	88.5395
48	Curtobacterium sp. strain G77	Curtobacterium herbarum DSM 14013	88.472
49	Curtobacterium herbarum DSM 14013	Curtobacterium sp. strain G77	88.4283
50	Curtobacterium pusillum DE0005	Curtobacterium pusillum WPL5_2	88.3505
51	Curtobacterium herbarum DSM 14013	Curtobacterium sp. L6-1 genome ASM1888530v1	88.3362
52	Curtobacterium sp. L6-1 genome ASM1888530v1	Curtobacterium herbarum DSM 14013	88.3033
53	Curtobacterium albidum DSM 20512 genome ASM1335982v1	Curtobacterium oceanosedimentum NS359	87.8974
54	Curtobacterium citreum JCM 1345	Curtobacterium oceanosedimentum NS359	87.846
55	Curtobacterium albidum DSM 20512 genome ASM1335982v1	Curtobacterium oceanosedimentum NS263	87.8142
56	Curtobacterium oceanosedimentum NS359	Curtobacterium albidum DSM 20512 genome ASM1335982v1	87.8065
57	Curtobacterium oceanosedimentum NS359	Curtobacterium citreum JCM 1345	87.7855
58	Curtobacterium oceanosedimentum NS263	Curtobacterium citreum JCM 1345	87.7732
59	Curtobacterium citreum DSM 20528	Curtobacterium oceanosedimentum NS359	87.768
60	Curtobacterium citreum JCM 1345	Curtobacterium oceanosedimentum NS263	87.7583
61	Curtobacterium sp. strain L1-20	Curtobacterium pusillum AA3	87.7572
62	Curtobacterium citreum DSM 20528	Curtobacterium oceanosedimentum NS263	87.7496
63	Curtobacterium oceanosedimentum NS359	Curtobacterium citreum DSM 20528	87.7453
64	Curtobacterium pusillum AA3	Curtobacterium sp. strain L1-20	87.7105
65	Curtobacterium oceanosedimentum NS263	Curtobacterium albidum DSM 20512 genome ASM1335982v1	87.7089
66	Curtobacterium oceanosedimentum NS263	Curtobacterium citreum DSM 20528	87.6177
67	Curtobacterium pusillum ATCC 19096	Curtobacterium pusillum AA3	87.5187
68	Curtobacterium pusillum AA3	Curtobacterium pusillum ATCC 19096	87.4912
69	Curtobacterium pusillum ATCC 19096	Curtobacterium pusillum DE0005	87.301
70	Curtobacterium pusillum WPL5_2	Curtobacterium sp. strain L1-20	87.2177
71	Curtobacterium sp. strain L1-20	Curtobacterium pusillum DE0005	87.2095
72	Curtobacterium sp. strain L1-20	Curtobacterium pusillum WPL5_2	87.188
73	Curtobacterium pusillum DE0005	Curtobacterium sp. strain L1-20	87.1244
74	Curtobacterium pusillum AA3	Curtobacterium flaccumfaciens pv. flaccumfaciens P990	87.0272
75	Curtobacterium pusillum AA3	Curtobacterium flaccumfaciens pv. flaccumfaciens DSM 20129	86.966
76	Curtobacterium pusillum AA3	Curtobacterium flaccumfaciens pv. flaccumfaciens 1037	86.947
77	Curtobacterium flaccumfaciens pv. flaccumfaciens DSM 20129	Curtobacterium pusillum AA3	86.9252
78	Curtobacterium flaccumfaciens pv. flaccumfaciens P990	Curtobacterium pusillum AA3	86.9176
79	Curtobacterium flaccumfaciens pv. flaccumfaciens BRIP 70606	Curtobacterium pusillum AA3	86.9044
80	Curtobacterium luteum JCM 1480	Curtobacterium citreum JCM 1345	86.8974
81	Curtobacterium flaccumfaciens pv. flaccumfaciens 1037	Curtobacterium pusillum AA3	86.8744
82	Curtobacterium pusillum AA3	Curtobacterium flaccumfaciens pv. flaccumfaciens BRIP 70614	86.87
83	Curtobacterium pusillum AA3	Curtobacterium flaccumfaciens pv. flaccumfaciens BRIP 70606	86.8561
84	Curtobacterium flaccumfaciens pv. flaccumfaciens BRIP 70614	Curtobacterium pusillum AA3	86.8471
85	Curtobacterium pusillum DE0005	Curtobacterium pusillum ATCC 19096	86.847
86	Curtobacterium luteum JCM 1480	Curtobacterium citreum DSM 20528	86.8447
87	Curtobacterium citreum DSM 20528	Curtobacterium luteum JCM 1480	86.6637
88	Curtobacterium citreum JCM 1345	Curtobacterium luteum JCM 1480	86.6374
89	Curtobacterium flaccumfaciens pv. flaccumfaciens DSM 20129	Curtobacterium pusillum WPL5_2	86.431
90	Curtobacterium flaccumfaciens pv. flaccumfaciens P990	Curtobacterium pusillum WPL5_2	86.396
91	Curtobacterium pusillum WPL5_2	Curtobacterium flaccumfaciens pv. flaccumfaciens BRIP 70614	86.3952
92	Curtobacterium luteum JCM 1480	Curtobacterium pusillum AA3	86.3923
93	Curtobacterium flaccumfaciens pv. flaccumfaciens BRIP 70614	Curtobacterium pusillum WPL5_2	86.3844
94	Curtobacterium flaccumfaciens pv. flaccumfaciens BRIP 70614	Curtobacterium pusillum DE0005	86.3747
95	Curtobacterium flaccumfaciens pv. flaccumfaciens P990	Curtobacterium pusillum DE0005	86.3692
96	Curtobacterium pusillum DE0005	Curtobacterium flaccumfaciens pv. flaccumfaciens 1037	86.3682
97	Curtobacterium flaccumfaciens pv. flaccumfaciens BRIP 70614	Curtobacterium sp. strain L1-20	86.3659
98	Curtobacterium pusillum WPL5_2	Curtobacterium flaccumfaciens pv. flaccumfaciens DSM 20129	86.3623
99	Curtobacterium flaccumfaciens pv. flaccumfaciens DSM 20129	Curtobacterium pusillum DE0005	86.3594
100	Curtobacterium flaccumfaciens pv. flaccumfaciens DSM 20129	Curtobacterium sp. strain L1-20	86.3518
101	Curtobacterium pusillum DE0005	Curtobacterium flaccumfaciens pv. flaccumfaciens DSM 20129	86.3507
102	Curtobacterium pusillum DE0005	Curtobacterium flaccumfaciens pv. flaccumfaciens BRIP 70614	86.3337
103	Curtobacterium flaccumfaciens pv. flaccumfaciens BRIP 70606	Curtobacterium pusillum DE0005	86.3282
104	Curtobacterium sp. strain L1-20	Curtobacterium flaccumfaciens pv. flaccumfaciens DSM 20129	86.3232
105	Curtobacterium flaccumfaciens pv. flaccumfaciens BRIP 70606	Curtobacterium pusillum WPL5_2	86.3085
106	Curtobacterium luteum JCM 1480	Curtobacterium pusillum DE0005	86.3061
107	Curtobacterium pusillum WPL5_2	Curtobacterium flaccumfaciens pv. flaccumfaciens BRIP 70606	86.3026
108	Curtobacterium flaccumfaciens pv. flaccumfaciens BRIP 70606	Curtobacterium sp. strain L1-20	86.2884
109	Curtobacterium pusillum DE0005	Curtobacterium flaccumfaciens pv. flaccumfaciens BRIP 70606	86.2865
110	Curtobacterium flaccumfaciens pv. flaccumfaciens 1037	Curtobacterium pusillum WPL5_2	86.2853
111	Curtobacterium flaccumfaciens pv. flaccumfaciens P990	Curtobacterium sp. strain L1-20	86.2726
112	Curtobacterium flaccumfaciens pv. flaccumfaciens 1037	Curtobacterium sp. strain L1-20	86.2574
113	Curtobacterium pusillum WPL5_2	Curtobacterium flaccumfaciens pv. flaccumfaciens 1037	86.2402
114	Curtobacterium sp. strain L1-20	Curtobacterium flaccumfaciens pv. flaccumfaciens BRIP 70606	86.236
115	Curtobacterium sp. strain L1-20	Curtobacterium flaccumfaciens pv. flaccumfaciens BRIP 70614	86.2184
116	Curtobacterium pusillum WPL5_2	Curtobacterium flaccumfaciens pv. flaccumfaciens P990	86.2171
117	Curtobacterium sp. strain L1-20	Curtobacterium flaccumfaciens pv. flaccumfaciens P990	86.2104
118	Curtobacterium flaccumfaciens pv. flaccumfaciens 1037	Curtobacterium pusillum DE0005	86.2054
119	Curtobacterium sp. strain L1-20	Curtobacterium flaccumfaciens pv. flaccumfaciens 1037	86.1679
120	Curtobacterium pusillum AA3	Curtobacterium albidum DSM 20512 genome ASM1335982v1	86.1673
121	Curtobacterium pusillum DE0005	Curtobacterium flaccumfaciens pv. flaccumfaciens P990	86.1464
122	Curtobacterium albidum DSM 20512 genome ASM1335982v1	Curtobacterium pusillum AA3	86.1303
123	Curtobacterium pusillum AA3	Curtobacterium citreum DSM 20528	86.1235
124	Curtobacterium pusillum AA3	Curtobacterium citreum JCM 1345	86.0575
125	Curtobacterium citreum DSM 20528	Curtobacterium luteum DSM 20542 genome ASM1335988v1	86.0362
126	Curtobacterium albidum DSM 20512 genome ASM1335982v1	Curtobacterium pusillum DE0005	86.0233
127	Curtobacterium citreum DSM 20528	Curtobacterium pusillum AA3	86.0162
128	Curtobacterium citreum JCM 1345	Curtobacterium pusillum AA3	86.0021
129	Curtobacterium pusillum AA3	Curtobacterium luteum JCM 1480	85.9991
130	Curtobacterium luteum DSM 20542 genome ASM1335988v1	Curtobacterium citreum DSM 20528	85.9979
131	Curtobacterium luteum DSM 20542 genome ASM1335988v1	Curtobacterium citreum JCM 1345	85.9624
132	Curtobacterium citreum DSM 20528	Curtobacterium luteum ATCC 15830	85.9577
133	Curtobacterium albidum DSM 20512 genome ASM1335982v1	Curtobacterium luteum JCM 1480	85.9572
134	Curtobacterium albidum DSM 20512 genome ASM1335982v1	Curtobacterium pusillum WPL5_2	85.9522
135	Curtobacterium pusillum AA3	Curtobacterium luteum ATCC 15830	85.9434
136	Curtobacterium pusillum WPL5_2	Curtobacterium albidum DSM 20512 genome ASM1335982v1	85.9428
137	Curtobacterium pusillum DE0005	Curtobacterium luteum JCM 1480	85.9407
138	Curtobacterium luteum JCM 1480	Curtobacterium albidum DSM 20512 genome ASM1335982v1	85.9394
139	Curtobacterium pusillum AA3	Curtobacterium luteum DSM 20542 genome ASM1335988v1	85.9341
140	Curtobacterium luteum ATCC 15830	Curtobacterium pusillum AA3	85.9191
141	Curtobacterium luteum JCM 1480	Curtobacterium flaccumfaciens pv. flaccumfaciens DSM 20129	85.9168
142	Curtobacterium sp. Leaf183	Curtobacterium sp. strain L3-7	85.9058
143	Curtobacterium citreum DSM 20528	Curtobacterium pusillum WPL5_2	85.904
144	Curtobacterium citreum DSM 20528	Curtobacterium pusillum DE0005	85.8992
145	Curtobacterium luteum ATCC 15830	Curtobacterium citreum JCM 1345	85.8944
146	Curtobacterium luteum ATCC 15830	Curtobacterium citreum DSM 20528	85.8893
147	Curtobacterium luteum JCM 1480	Curtobacterium pusillum WPL5_2	85.8874
148	Curtobacterium pusillum WPL5_2	Curtobacterium luteum JCM 1480	85.8813
149	Curtobacterium citreum JCM 1345	Curtobacterium luteum ATCC 15830	85.8785
150	Curtobacterium albidum DSM 20512 genome ASM1335982v1	Curtobacterium luteum DSM 20542 genome ASM1335988v1	85.8735
151	Curtobacterium pusillum DE0005	Curtobacterium citreum DSM 20528	85.8688
152	Curtobacterium luteum DSM 20542 genome ASM1335988v1	Curtobacterium pusillum AA3	85.8621
153	Curtobacterium luteum JCM 1480	Curtobacterium sp. strain L1-20	85.861
154	Curtobacterium pusillum AA3	Curtobacterium oceanosedimentum NS263	85.8597
155	Curtobacterium citreum JCM 1345	Curtobacterium luteum DSM 20542 genome ASM1335988v1	85.8583
156	Curtobacterium pusillum DE0005	Curtobacterium albidum DSM 20512 genome ASM1335982v1	85.8517
157	Curtobacterium pusillum WPL5_2	Curtobacterium citreum DSM 20528	85.8498
158	Curtobacterium citreum DSM 20528	Curtobacterium sp. strain L1-20	85.8458
159	Curtobacterium pusillum DE0005	Curtobacterium luteum DSM 20542 genome ASM1335988v1	85.8451
160	Curtobacterium luteum ATCC 15830	Curtobacterium pusillum DE0005	85.8421
161	Curtobacterium citreum DSM 20528	Curtobacterium flaccumfaciens pv. flaccumfaciens BRIP 70614	85.8391
162	Curtobacterium albidum DSM 20512 genome ASM1335982v1	Curtobacterium sp. strain L1-20	85.8344
163	Curtobacterium albidum DSM 20512 genome ASM1335982v1	Curtobacterium luteum ATCC 15830	85.8318
164	Curtobacterium sp. strain L3-7	Curtobacterium pusillum AA3	85.8316
165	Curtobacterium luteum ATCC 15830	Curtobacterium albidum DSM 20512 genome ASM1335982v1	85.8266
166	Curtobacterium citreum JCM 1345	Curtobacterium pusillum DE0005	85.823
167	Curtobacterium citreum JCM 1345	Curtobacterium pusillum WPL5_2	85.8214
168	Curtobacterium sp. strain L1-20	Curtobacterium luteum JCM 1480	85.8169
169	Curtobacterium pusillum AA3	Curtobacterium sp. strain L3-7	85.8136
170	Curtobacterium pusillum WPL5_2	Curtobacterium luteum DSM 20542 genome ASM1335988v1	85.808
171	Curtobacterium luteum JCM 1480	Curtobacterium flaccumfaciens pv. flaccumfaciens BRIP 70614	85.808
172	Curtobacterium luteum DSM 20542 genome ASM1335988v1	Curtobacterium pusillum DE0005	85.7965
173	Curtobacterium pusillum WPL5_2	Curtobacterium oceanosedimentum NS359	85.7859
174	Curtobacterium pusillum WPL5_2	Curtobacterium citreum JCM 1345	85.7812
175	Curtobacterium sp. strain L3-7	Curtobacterium sp. Leaf183	85.7798
176	Curtobacterium pusillum AA3	Curtobacterium oceanosedimentum NS359	85.779
177	Curtobacterium citreum DSM 20528	Curtobacterium flaccumfaciens pv. flaccumfaciens BRIP 70606	85.7717
178	Curtobacterium pusillum DE0005	Curtobacterium luteum ATCC 15830	85.7716
179	Curtobacterium oceanosedimentum NS359	Curtobacterium pusillum AA3	85.7708
180	Curtobacterium pusillum DE0005	Curtobacterium citreum JCM 1345	85.7532
181	Curtobacterium sp. strain L1-20	Curtobacterium citreum DSM 20528	85.7513
182	Curtobacterium pusillum ATCC 19096	Curtobacterium sp. strain L1-20	85.7437
183	Curtobacterium luteum JCM 1480	Curtobacterium flaccumfaciens pv. flaccumfaciens BRIP 70606	85.7374
184	Curtobacterium luteum DSM 20542 genome ASM1335988v1	Curtobacterium albidum DSM 20512 genome ASM1335982v1	85.7353
185	Curtobacterium pusillum WPL5_2	Curtobacterium luteum ATCC 15830	85.7344
186	Curtobacterium flaccumfaciens pv. flaccumfaciens DSM 20129	Curtobacterium albidum DSM 20512 genome ASM1335982v1	85.7277
187	Curtobacterium flaccumfaciens pv. flaccumfaciens 1037	Curtobacterium albidum DSM 20512 genome ASM1335982v1	85.7273
188	Curtobacterium sp. strain L1-20	Curtobacterium albidum DSM 20512 genome ASM1335982v1	85.7255
189	Curtobacterium citreum DSM 20528	Curtobacterium flaccumfaciens pv. flaccumfaciens P990	85.719
190	Curtobacterium flaccumfaciens pv. flaccumfaciens BRIP 70614	Curtobacterium citreum DSM 20528	85.7187
191	Curtobacterium flaccumfaciens pv. flaccumfaciens BRIP 70614	Curtobacterium albidum DSM 20512 genome ASM1335982v1	85.7182
192	Curtobacterium flaccumfaciens pv. flaccumfaciens P990	Curtobacterium albidum DSM 20512 genome ASM1335982v1	85.7088
193	Curtobacterium albidum DSM 20512 genome ASM1335982v1	Curtobacterium flaccumfaciens pv. flaccumfaciens P990	85.7073
194	Curtobacterium citreum JCM 1345	Curtobacterium flaccumfaciens pv. flaccumfaciens P990	85.6994
195	Curtobacterium sp. strain L1-20	Curtobacterium citreum JCM 1345	85.6862
196	Curtobacterium citreum DSM 20528	Curtobacterium flaccumfaciens pv. flaccumfaciens DSM 20129	85.6806
197	Curtobacterium luteum JCM 1480	Curtobacterium flaccumfaciens pv. flaccumfaciens P990	85.6767
198	Curtobacterium flaccumfaciens pv. flaccumfaciens BRIP 70606	Curtobacterium albidum DSM 20512 genome ASM1335982v1	85.6755
199	Curtobacterium oceanosedimentum NS359	Curtobacterium sp. strain L1-20	85.6741
200	Curtobacterium luteum ATCC 15830	Curtobacterium pusillum WPL5_2	85.6678
201	Curtobacterium oceanosedimentum NS359	Curtobacterium pusillum DE0005	85.6603
202	Curtobacterium albidum DSM 20512 genome ASM1335982v1	Curtobacterium flaccumfaciens pv. flaccumfaciens BRIP 70614	85.6589
203	Curtobacterium sp. strain L1-20	Curtobacterium oceanosedimentum NS359	85.6513
204	Curtobacterium albidum DSM 20512 genome ASM1335982v1	Curtobacterium flaccumfaciens pv. flaccumfaciens 1037	85.6496
205	Curtobacterium citreum JCM 1345	Curtobacterium flaccumfaciens pv. flaccumfaciens DSM 20129	85.6448
206	Curtobacterium flaccumfaciens pv. flaccumfaciens P990	Curtobacterium citreum DSM 20528	85.6444
207	Curtobacterium flaccumfaciens pv. flaccumfaciens BRIP 70606	Curtobacterium luteum JCM 1480	85.6393
208	Curtobacterium oceanosedimentum NS359	Curtobacterium flaccumfaciens pv. flaccumfaciens P990	85.6281
209	Curtobacterium flaccumfaciens pv. flaccumfaciens BRIP 70606	Curtobacterium citreum DSM 20528	85.6173
210	Curtobacterium pusillum DE0005	Curtobacterium oceanosedimentum NS359	85.6173
211	Curtobacterium citreum JCM 1345	Curtobacterium flaccumfaciens pv. flaccumfaciens BRIP 70614	85.6158
212	Curtobacterium citreum JCM 1345	Curtobacterium sp. strain L1-20	85.6142
213	Curtobacterium luteum DSM 20542 genome ASM1335988v1	Curtobacterium pusillum WPL5_2	85.6112
214	Curtobacterium flaccumfaciens pv. flaccumfaciens DSM 20129	Curtobacterium citreum DSM 20528	85.6112
215	Curtobacterium flaccumfaciens pv. flaccumfaciens BRIP 70614	Curtobacterium luteum JCM 1480	85.6092
216	Curtobacterium oceanosedimentum NS263	Curtobacterium pusillum AA3	85.604
217	Curtobacterium oceanosedimentum NS263	Curtobacterium pusillum DE0005	85.6
218	Curtobacterium albidum DSM 20512 genome ASM1335982v1	Curtobacterium flaccumfaciens pv. flaccumfaciens BRIP 70606	85.5982
219	Curtobacterium albidum DSM 20512 genome ASM1335982v1	Curtobacterium flaccumfaciens pv. flaccumfaciens DSM 20129	85.5963
220	Curtobacterium citreum DSM 20528	Curtobacterium flaccumfaciens pv. flaccumfaciens 1037	85.5953
221	Curtobacterium oceanosedimentum NS359	Curtobacterium flaccumfaciens pv. flaccumfaciens 1037	85.5937
222	Curtobacterium oceanosedimentum NS359	Curtobacterium pusillum WPL5_2	85.5911
223	Curtobacterium flaccumfaciens pv. flaccumfaciens BRIP 70606	Curtobacterium citreum JCM 1345	85.5904
224	Curtobacterium flaccumfaciens pv. flaccumfaciens DSM 20129	Curtobacterium citreum JCM 1345	85.5892
225	Curtobacterium oceanosedimentum NS359	Curtobacterium flaccumfaciens pv. flaccumfaciens BRIP 70614	85.588
226	Curtobacterium pusillum DE0005	Curtobacterium oceanosedimentum NS263	85.5838
227	Curtobacterium sp. strain L1-20	Curtobacterium luteum ATCC 15830	85.5835
228	Curtobacterium sp. strain L1-20	Curtobacterium oceanosedimentum NS263	85.5805
229	Curtobacterium pusillum ATCC 19096	Curtobacterium flaccumfaciens pv. flaccumfaciens BRIP 70606	85.5801
230	Curtobacterium flaccumfaciens pv. flaccumfaciens 1037	Curtobacterium citreum DSM 20528	85.574
231	Curtobacterium citreum JCM 1345	Curtobacterium flaccumfaciens pv. flaccumfaciens BRIP 70606	85.5739
232	Curtobacterium flaccumfaciens pv. flaccumfaciens BRIP 70614	Curtobacterium citreum JCM 1345	85.5731
233	Curtobacterium oceanosedimentum NS359	Curtobacterium luteum DSM 20542 genome ASM1335988v1	85.5611
234	Curtobacterium oceanosedimentum NS263	Curtobacterium luteum ATCC 15830	85.5584
235	Curtobacterium flaccumfaciens pv. flaccumfaciens BRIP 70606	Curtobacterium oceanosedimentum NS359	85.5578
236	Curtobacterium flaccumfaciens pv. flaccumfaciens P990	Curtobacterium citreum JCM 1345	85.5555
237	Curtobacterium flaccumfaciens pv. flaccumfaciens BRIP 70614	Curtobacterium pusillum ATCC 19096	85.5545
238	Curtobacterium citreum JCM 1345	Curtobacterium flaccumfaciens pv. flaccumfaciens 1037	85.5517
239	Curtobacterium luteum JCM 1480	Curtobacterium oceanosedimentum NS263	85.5426
240	Curtobacterium oceanosedimentum NS359	Curtobacterium flaccumfaciens pv. flaccumfaciens DSM 20129	85.5423
241	Curtobacterium flaccumfaciens pv. flaccumfaciens 1037	Curtobacterium citreum JCM 1345	85.5312
242	Curtobacterium flaccumfaciens pv. flaccumfaciens DSM 20129	Curtobacterium oceanosedimentum NS263	85.5264
243	Curtobacterium oceanosedimentum NS263	Curtobacterium luteum JCM 1480	85.5216
244	Curtobacterium luteum DSM 20542 genome ASM1335988v1	Curtobacterium oceanosedimentum NS263	85.5188
245	Curtobacterium flaccumfaciens pv. flaccumfaciens BRIP 70614	Curtobacterium oceanosedimentum NS359	85.5167
246	Curtobacterium oceanosedimentum NS359	Curtobacterium luteum ATCC 15830	85.5165
247	Curtobacterium oceanosedimentum NS359	Curtobacterium flaccumfaciens pv. flaccumfaciens BRIP 70606	85.5146
248	Curtobacterium oceanosedimentum NS263	Curtobacterium sp. strain L1-20	85.5117
249	Curtobacterium luteum DSM 20542 genome ASM1335988v1	Curtobacterium oceanosedimentum NS359	85.5078
250	Curtobacterium flaccumfaciens pv. flaccumfaciens DSM 20129	Curtobacterium luteum JCM 1480	85.4959
251	Curtobacterium luteum JCM 1480	Curtobacterium flaccumfaciens pv. flaccumfaciens 1037	85.4946
252	Curtobacterium pusillum WPL5_2	Curtobacterium oceanosedimentum NS263	85.4921
253	Curtobacterium flaccumfaciens pv. flaccumfaciens DSM 20129	Curtobacterium oceanosedimentum NS359	85.49
254	Curtobacterium luteum ATCC 15830	Curtobacterium oceanosedimentum NS359	85.4873
255	Curtobacterium flaccumfaciens pv. flaccumfaciens P990	Curtobacterium oceanosedimentum NS359	85.4823
256	Curtobacterium oceanosedimentum NS263	Curtobacterium flaccumfaciens pv. flaccumfaciens P990	85.4812
257	Curtobacterium oceanosedimentum NS263	Curtobacterium luteum DSM 20542 genome ASM1335988v1	85.4777
258	Curtobacterium flaccumfaciens pv. flaccumfaciens 1037	Curtobacterium oceanosedimentum NS359	85.4767
259	Curtobacterium flaccumfaciens pv. flaccumfaciens BRIP 70606	Curtobacterium oceanosedimentum NS263	85.4737
260	Curtobacterium oceanosedimentum NS263	Curtobacterium pusillum WPL5_2	85.4699
261	Curtobacterium flaccumfaciens pv. flaccumfaciens BRIP 70614	Curtobacterium oceanosedimentum NS263	85.4667
262	Curtobacterium flaccumfaciens pv. flaccumfaciens 1037	Curtobacterium oceanosedimentum NS263	85.4632
263	Curtobacterium luteum JCM 1480	Curtobacterium oceanosedimentum NS359	85.4548
264	Curtobacterium pusillum WPL5_2	Curtobacterium sp. strain L3-7	85.446
265	Curtobacterium oceanosedimentum NS263	Curtobacterium flaccumfaciens pv. flaccumfaciens DSM 20129	85.4429
266	Curtobacterium flaccumfaciens pv. flaccumfaciens P990	Curtobacterium oceanosedimentum NS263	85.4413
267	Curtobacterium sp. strain L1-20	Curtobacterium luteum DSM 20542 genome ASM1335988v1	85.4375
268	Curtobacterium oceanosedimentum NS263	Curtobacterium flaccumfaciens pv. flaccumfaciens BRIP 70614	85.4227
269	Curtobacterium sp. strain L3-7	Curtobacterium pusillum DE0005	85.4219
270	Curtobacterium luteum DSM 20542 genome ASM1335988v1	Curtobacterium sp. strain L1-20	85.4186
271	Curtobacterium pusillum ATCC 19096	Curtobacterium flaccumfaciens pv. flaccumfaciens P990	85.4084
272	Curtobacterium flaccumfaciens pv. flaccumfaciens BRIP 70606	Curtobacterium pusillum ATCC 19096	85.4066
273	Curtobacterium sp. strain L3-7	Curtobacterium pusillum WPL5_2	85.4006
274	Curtobacterium oceanosedimentum NS263	Curtobacterium flaccumfaciens pv. flaccumfaciens 1037	85.3951
275	Curtobacterium sp. strain L3-7	Curtobacterium flaccumfaciens pv. flaccumfaciens 1037	85.3943
276	Curtobacterium sp. strain L3-7	Curtobacterium flaccumfaciens pv. flaccumfaciens DSM 20129	85.3881
277	Curtobacterium luteum ATCC 15830	Curtobacterium oceanosedimentum NS263	85.3752
278	Curtobacterium flaccumfaciens pv. flaccumfaciens BRIP 70614	Curtobacterium luteum DSM 20542 genome ASM1335988v1	85.3731
279	Curtobacterium flaccumfaciens pv. flaccumfaciens DSM 20129	Curtobacterium luteum DSM 20542 genome ASM1335988v1	85.3704
280	Curtobacterium flaccumfaciens pv. flaccumfaciens P990	Curtobacterium luteum JCM 1480	85.37
281	Curtobacterium luteum ATCC 15830	Curtobacterium sp. strain L1-20	85.3673
282	Curtobacterium sp. strain L3-7	Curtobacterium flaccumfaciens pv. flaccumfaciens BRIP 70614	85.3597
283	Curtobacterium oceanosedimentum NS263	Curtobacterium flaccumfaciens pv. flaccumfaciens BRIP 70606	85.3569
284	Curtobacterium flaccumfaciens pv. flaccumfaciens P990	Curtobacterium luteum DSM 20542 genome ASM1335988v1	85.3479
285	Curtobacterium flaccumfaciens pv. flaccumfaciens BRIP 70614	Curtobacterium sp. strain L3-7	85.3366
286	Curtobacterium sp. strain L1-20	Curtobacterium pusillum ATCC 19096	85.3221
287	Curtobacterium luteum DSM 20542 genome ASM1335988v1	Curtobacterium flaccumfaciens pv. flaccumfaciens P990	85.3119
288	Curtobacterium flaccumfaciens pv. flaccumfaciens P990	Curtobacterium sp. strain L3-7	85.3027
289	Curtobacterium luteum ATCC 15830	Curtobacterium flaccumfaciens pv. flaccumfaciens BRIP 70614	85.2972
290	Curtobacterium flaccumfaciens pv. flaccumfaciens DSM 20129	Curtobacterium sp. strain L3-7	85.2961
291	Curtobacterium flaccumfaciens pv. flaccumfaciens 1037	Curtobacterium sp. strain L3-7	85.292
292	Curtobacterium luteum ATCC 15830	Curtobacterium flaccumfaciens pv. flaccumfaciens BRIP 70606	85.2829
293	Curtobacterium luteum DSM 20542 genome ASM1335988v1	Curtobacterium flaccumfaciens pv. flaccumfaciens DSM 20129	85.277
294	Curtobacterium luteum ATCC 15830	Curtobacterium flaccumfaciens pv. flaccumfaciens DSM 20129	85.2709
295	Curtobacterium oceanosedimentum NS359	Curtobacterium luteum JCM 1480	85.263
296	Curtobacterium luteum ATCC 15830	Curtobacterium flaccumfaciens pv. flaccumfaciens P990	85.2617
297	Curtobacterium sp. strain L3-7	Curtobacterium flaccumfaciens pv. flaccumfaciens P990	85.2584
298	Curtobacterium flaccumfaciens pv. flaccumfaciens BRIP 70606	Curtobacterium sp. strain L3-7	85.2574
299	Curtobacterium sp. strain L3-7	Curtobacterium flaccumfaciens pv. flaccumfaciens BRIP 70606	85.2557
300	Curtobacterium luteum DSM 20542 genome ASM1335988v1	Curtobacterium flaccumfaciens pv. flaccumfaciens BRIP 70606	85.252
301	Curtobacterium flaccumfaciens pv. flaccumfaciens DSM 20129	Curtobacterium luteum ATCC 15830	85.2483
302	Curtobacterium flaccumfaciens pv. flaccumfaciens BRIP 70614	Curtobacterium luteum ATCC 15830	85.2418
303	Curtobacterium flaccumfaciens pv. flaccumfaciens BRIP 70614	Curtobacterium sp. Leaf183	85.2417
304	Curtobacterium flaccumfaciens pv. flaccumfaciens BRIP 70606	Curtobacterium luteum DSM 20542 genome ASM1335988v1	85.2414
305	Curtobacterium flaccumfaciens pv. flaccumfaciens 1037	Curtobacterium luteum DSM 20542 genome ASM1335988v1	85.2334
306	Curtobacterium flaccumfaciens pv. flaccumfaciens DSM 20129	Curtobacterium herbarum DSM 14013	85.2258
307	Curtobacterium pusillum DE0005	Curtobacterium sp. strain L3-7	85.2197
308	Curtobacterium herbarum DSM 14013	Curtobacterium flaccumfaciens pv. flaccumfaciens DSM 20129	85.2166
309	Curtobacterium flaccumfaciens pv. flaccumfaciens 1037	Curtobacterium pusillum ATCC 19096	85.2162
310	Curtobacterium flaccumfaciens pv. flaccumfaciens 1037	Curtobacterium luteum JCM 1480	85.2101
311	Curtobacterium luteum DSM 20542 genome ASM1335988v1	Curtobacterium flaccumfaciens pv. flaccumfaciens BRIP 70614	85.21
312	Curtobacterium flaccumfaciens pv. flaccumfaciens BRIP 70606	Curtobacterium herbarum DSM 14013	85.191
313	Curtobacterium flaccumfaciens pv. flaccumfaciens P990	Curtobacterium pusillum ATCC 19096	85.1689
314	Curtobacterium flaccumfaciens pv. flaccumfaciens BRIP 70606	Curtobacterium luteum ATCC 15830	85.1534
315	Curtobacterium flaccumfaciens pv. flaccumfaciens P990	Curtobacterium luteum ATCC 15830	85.143
316	Curtobacterium luteum DSM 20542 genome ASM1335988v1	Curtobacterium flaccumfaciens pv. flaccumfaciens 1037	85.1323
317	Curtobacterium herbarum DSM 14013	Curtobacterium flaccumfaciens pv. flaccumfaciens BRIP 70614	85.1231
318	Curtobacterium flaccumfaciens pv. flaccumfaciens 1037	Curtobacterium herbarum DSM 14013	85.1191
319	Curtobacterium flaccumfaciens pv. flaccumfaciens 1037	Curtobacterium luteum ATCC 15830	85.1154
320	Curtobacterium herbarum DSM 14013	Curtobacterium flaccumfaciens pv. flaccumfaciens P990	85.1118
321	Curtobacterium sp. Leaf183	Curtobacterium flaccumfaciens pv. flaccumfaciens BRIP 70606	85.1042
322	Curtobacterium herbarum DSM 14013	Curtobacterium flaccumfaciens pv. flaccumfaciens 1037	85.1034
323	Curtobacterium flaccumfaciens pv. flaccumfaciens DSM 20129	Curtobacterium sp. Leaf183	85.0765
324	Curtobacterium luteum ATCC 15830	Curtobacterium flaccumfaciens pv. flaccumfaciens 1037	85.0758
325	Curtobacterium flaccumfaciens pv. flaccumfaciens P990	Curtobacterium sp. Leaf183	85.0584
326	Curtobacterium sp. Leaf183	Curtobacterium flaccumfaciens pv. flaccumfaciens BRIP 70614	85.0462
327	Curtobacterium pusillum ATCC 19096	Curtobacterium flaccumfaciens pv. flaccumfaciens 1037	85.0426
328	Curtobacterium flaccumfaciens pv. flaccumfaciens BRIP 70606	Curtobacterium sp. Leaf183	85.0383
329	Curtobacterium flaccumfaciens pv. flaccumfaciens DSM 20129	Curtobacterium pusillum ATCC 19096	85.0237
330	Curtobacterium flaccumfaciens pv. flaccumfaciens P990	Curtobacterium herbarum DSM 14013	85.019
331	Curtobacterium herbarum DSM 14013	Curtobacterium flaccumfaciens pv. flaccumfaciens BRIP 70606	85.0136
332	Curtobacterium flaccumfaciens pv. flaccumfaciens BRIP 70614	Curtobacterium herbarum DSM 14013	85.007
333	Curtobacterium pusillum ATCC 19096	Curtobacterium flaccumfaciens pv. flaccumfaciens BRIP 70614	84.9967
334	Curtobacterium sp. Leaf183	Curtobacterium flaccumfaciens pv. flaccumfaciens P990	84.9764
335	Curtobacterium sp. Leaf183	Curtobacterium flaccumfaciens pv. flaccumfaciens DSM 20129	84.9729
336	Curtobacterium pusillum ATCC 19096	Curtobacterium flaccumfaciens pv. flaccumfaciens DSM 20129	84.9662
337	Curtobacterium sp. Leaf183	Curtobacterium flaccumfaciens pv. flaccumfaciens 1037	84.9625
338	Curtobacterium sp. Leaf183	Curtobacterium pusillum AA3	84.9584
339	Curtobacterium sp. strain L3-7	Curtobacterium sp. strain L1-20	84.9327
340	Curtobacterium flaccumfaciens pv. flaccumfaciens BRIP 70614	Curtobacterium sp. strain G77	84.9297
341	Curtobacterium sp. strain L1-20	Curtobacterium sp. strain L3-7	84.9289
342	Curtobacterium sp. strain G77	Curtobacterium albidum DSM 20512 genome ASM1335982v1	84.9261
343	Curtobacterium sp. strain G77	Curtobacterium citreum DSM 20528	84.9086
344	Curtobacterium pusillum AA3	Curtobacterium sp. Leaf183	84.9056
345	Curtobacterium luteum JCM 1480	Curtobacterium sp. strain G77	84.9034
346	Curtobacterium flaccumfaciens pv. flaccumfaciens 1037	Curtobacterium sp. Leaf183	84.9002
347	Curtobacterium sp. strain G77	Curtobacterium flaccumfaciens pv. flaccumfaciens P990	84.8996
348	Curtobacterium flaccumfaciens pv. flaccumfaciens BRIP 70606	Curtobacterium sp. strain G77	84.8883
349	Curtobacterium sp. strain G77	Curtobacterium oceanosedimentum NS263	84.8825
350	Curtobacterium sp. L6-1 genome ASM1888530v1	Curtobacterium flaccumfaciens pv. flaccumfaciens P990	84.8755
351	Curtobacterium pusillum DE0005	Curtobacterium sp. Leaf183	84.8755
352	Curtobacterium sp. strain G77	Curtobacterium flaccumfaciens pv. flaccumfaciens BRIP 70606	84.8701
353	Curtobacterium sp. strain G77	Curtobacterium flaccumfaciens pv. flaccumfaciens DSM 20129	84.8667
354	Curtobacterium sp. strain G77	Curtobacterium flaccumfaciens pv. flaccumfaciens BRIP 70614	84.8523
355	Curtobacterium sp. strain G77	Curtobacterium flaccumfaciens pv. flaccumfaciens 1037	84.8521
356	Curtobacterium flaccumfaciens pv. flaccumfaciens 1037	Curtobacterium sp. L6-1 genome ASM1888530v1	84.8375
357	Curtobacterium sp. strain G77	Curtobacterium oceanosedimentum NS359	84.8353
358	Curtobacterium citreum DSM 20528	Curtobacterium sp. strain L3-7	84.831
359	Curtobacterium flaccumfaciens pv. flaccumfaciens DSM 20129	Curtobacterium sp. strain G77	84.8267
360	Curtobacterium sp. L6-1 genome ASM1888530v1	Curtobacterium flaccumfaciens pv. flaccumfaciens DSM 20129	84.82
361	Curtobacterium sp. L6-1 genome ASM1888530v1	Curtobacterium flaccumfaciens pv. flaccumfaciens BRIP 70614	84.8128
362	Curtobacterium sp. L6-1 genome ASM1888530v1	Curtobacterium oceanosedimentum NS359	84.8111
363	Curtobacterium flaccumfaciens pv. flaccumfaciens P990	Curtobacterium sp. L6-1 genome ASM1888530v1	84.8111
364	Curtobacterium citreum JCM 1345	Curtobacterium sp. strain L3-7	84.8096
365	Curtobacterium flaccumfaciens pv. flaccumfaciens P990	Curtobacterium sp. strain G77	84.8032
366	Curtobacterium flaccumfaciens pv. flaccumfaciens 1037	Curtobacterium sp. strain G77	84.7993
367	Curtobacterium sp. Leaf183	Curtobacterium albidum DSM 20512 genome ASM1335982v1	84.7975
368	Curtobacterium herbarum DSM 14013	Curtobacterium pusillum AA3	84.7961
369	Curtobacterium herbarum DSM 14013	Curtobacterium citreum DSM 20528	84.7932
370	Curtobacterium albidum DSM 20512 genome ASM1335982v1	Curtobacterium sp. Leaf183	84.7899
371	Curtobacterium sp. strain G77	Curtobacterium citreum JCM 1345	84.7898
372	Curtobacterium sp. strain G77	Curtobacterium sp. strain L1-20	84.7858
373	Curtobacterium flaccumfaciens pv. flaccumfaciens BRIP 70606	Curtobacterium sp. L6-1 genome ASM1888530v1	84.7849
374	Curtobacterium sp. L6-1 genome ASM1888530v1	Curtobacterium oceanosedimentum NS263	84.7776
375	Curtobacterium sp. L6-1 genome ASM1888530v1	Curtobacterium albidum DSM 20512 genome ASM1335982v1	84.7738
376	Curtobacterium oceanosedimentum NS359	Curtobacterium sp. L6-1 genome ASM1888530v1	84.7738
377	Curtobacterium sp. strain G77	Curtobacterium pusillum AA3	84.7702
378	Curtobacterium pusillum WPL5_2	Curtobacterium sp. Leaf183	84.7701
379	Curtobacterium citreum DSM 20528	Curtobacterium sp. strain G77	84.7637
380	Curtobacterium oceanosedimentum NS263	Curtobacterium sp. strain G77	84.7609
381	Curtobacterium sp. L6-1 genome ASM1888530v1	Curtobacterium flaccumfaciens pv. flaccumfaciens BRIP 70606	84.7436
382	Curtobacterium sp. L6-1 genome ASM1888530v1	Curtobacterium sp. strain L1-20	84.7373
383	Curtobacterium pusillum ATCC 19096	Curtobacterium sp. strain L3-7	84.7357
384	Curtobacterium sp. Leaf183	Curtobacterium pusillum DE0005	84.7352
385	Curtobacterium albidum DSM 20512 genome ASM1335982v1	Curtobacterium herbarum DSM 14013	84.7336
386	Curtobacterium pusillum AA3	Curtobacterium sp. strain G77	84.7279
387	Curtobacterium citreum DSM 20528	Curtobacterium sp. L6-1 genome ASM1888530v1	84.726
388	Curtobacterium sp. L6-1 genome ASM1888530v1	Curtobacterium flaccumfaciens pv. flaccumfaciens 1037	84.725
389	Curtobacterium herbarum DSM 14013	Curtobacterium albidum DSM 20512 genome ASM1335982v1	84.7235
390	Curtobacterium flaccumfaciens pv. flaccumfaciens DSM 20129	Curtobacterium sp. L6-1 genome ASM1888530v1	84.7191
391	Curtobacterium sp. strain L3-7	Curtobacterium citreum JCM 1345	84.712
392	Curtobacterium sp. L6-1 genome ASM1888530v1	Curtobacterium citreum DSM 20528	84.7106
393	Curtobacterium sp. Leaf183	Curtobacterium sp. strain L1-20	84.7082
394	Curtobacterium citreum DSM 20528	Curtobacterium herbarum DSM 14013	84.7065
395	Curtobacterium albidum DSM 20512 genome ASM1335982v1	Curtobacterium sp. strain G77	84.7018
396	Curtobacterium sp. strain L3-7	Curtobacterium citreum DSM 20528	84.6944
397	Curtobacterium oceanosedimentum NS359	Curtobacterium sp. strain G77	84.6941
398	Curtobacterium sp. strain L1-20	Curtobacterium sp. strain G77	84.693
399	Curtobacterium sp. strain L1-20	Curtobacterium sp. L6-1 genome ASM1888530v1	84.6918
400	Curtobacterium pusillum AA3	Curtobacterium herbarum DSM 14013	84.6853
401	Curtobacterium sp. L6-1 genome ASM1888530v1	Curtobacterium citreum JCM 1345	84.6777
402	Curtobacterium albidum DSM 20512 genome ASM1335982v1	Curtobacterium sp. L6-1 genome ASM1888530v1	84.6772
403	Curtobacterium citreum JCM 1345	Curtobacterium sp. strain G77	84.6696
404	Curtobacterium pusillum AA3	Curtobacterium sp. L6-1 genome ASM1888530v1	84.6633
405	Curtobacterium sp. strain L3-7	Curtobacterium albidum DSM 20512 genome ASM1335982v1	84.6631
406	Curtobacterium albidum DSM 20512 genome ASM1335982v1	Curtobacterium sp. strain L3-7	84.6622
407	Curtobacterium sp. L6-1 genome ASM1888530v1	Curtobacterium pusillum AA3	84.6614
408	Curtobacterium citreum JCM 1345	Curtobacterium herbarum DSM 14013	84.6577
409	Curtobacterium citreum JCM 1345	Curtobacterium sp. L6-1 genome ASM1888530v1	84.6495
410	Curtobacterium herbarum DSM 14013	Curtobacterium sp. Leaf183	84.6489
411	Curtobacterium flaccumfaciens pv. flaccumfaciens BRIP 70614	Curtobacterium sp. L6-1 genome ASM1888530v1	84.6371
412	Curtobacterium oceanosedimentum NS263	Curtobacterium sp. L6-1 genome ASM1888530v1	84.6369
413	Curtobacterium citreum JCM 1345	Curtobacterium sp. Leaf183	84.6241
414	Curtobacterium luteum DSM 20542 genome ASM1335988v1	Curtobacterium sp. strain L3-7	84.6231
415	Curtobacterium herbarum DSM 14013	Curtobacterium oceanosedimentum NS359	84.6219
416	Curtobacterium sp. Leaf183	Curtobacterium pusillum WPL5_2	84.6158
417	Curtobacterium citreum DSM 20528	Curtobacterium sp. Leaf183	84.6126
418	Curtobacterium sp. strain G77	Curtobacterium luteum JCM 1480	84.6098
419	Curtobacterium sp. strain L1-20	Curtobacterium sp. Leaf183	84.6036
420	Curtobacterium herbarum DSM 14013	Curtobacterium citreum JCM 1345	84.5894
421	Curtobacterium sp. Leaf183	Curtobacterium citreum DSM 20528	84.5847
422	Curtobacterium luteum JCM 1480	Curtobacterium sp. strain L3-7	84.5794
423	Curtobacterium sp. L6-1 genome ASM1888530v1	Curtobacterium pusillum WPL5_2	84.5786
424	Curtobacterium sp. strain L1-20	Curtobacterium herbarum DSM 14013	84.5769
425	Curtobacterium luteum JCM 1480	Curtobacterium sp. L6-1 genome ASM1888530v1	84.5673
426	Curtobacterium sp. Leaf183	Curtobacterium citreum JCM 1345	84.5655
427	Curtobacterium sp. strain L3-7	Curtobacterium pusillum ATCC 19096	84.5491
428	Curtobacterium pusillum WPL5_2	Curtobacterium sp. strain G77	84.5177
429	Curtobacterium oceanosedimentum NS359	Curtobacterium herbarum DSM 14013	84.5129
430	Curtobacterium pusillum ATCC 19096	Curtobacterium albidum DSM 20512 genome ASM1335982v1	84.5128
431	Curtobacterium sp. Leaf183	Curtobacterium oceanosedimentum NS359	84.5111
432	Curtobacterium sp. strain G77	Curtobacterium pusillum WPL5_2	84.5083
433	Curtobacterium herbarum DSM 14013	Curtobacterium sp. strain L1-20	84.5035
434	Curtobacterium pusillum WPL5_2	Curtobacterium herbarum DSM 14013	84.4962
435	Curtobacterium sp. Leaf183	Curtobacterium herbarum DSM 14013	84.4962
436	Curtobacterium oceanosedimentum NS359	Curtobacterium sp. strain L3-7	84.4904
437	Curtobacterium sp. strain L3-7	Curtobacterium oceanosedimentum NS263	84.4888
438	Curtobacterium herbarum DSM 14013	Curtobacterium luteum JCM 1480	84.4871
439	Curtobacterium sp. strain L3-7	Curtobacterium luteum DSM 20542 genome ASM1335988v1	84.4865
440	Curtobacterium herbarum DSM 14013	Curtobacterium sp. strain L3-7	84.486
441	Curtobacterium herbarum DSM 14013	Curtobacterium oceanosedimentum NS263	84.4776
442	Curtobacterium oceanosedimentum NS263	Curtobacterium herbarum DSM 14013	84.4676
443	Curtobacterium oceanosedimentum NS359	Curtobacterium sp. Leaf183	84.4583
444	Curtobacterium sp. strain G77	Curtobacterium sp. strain L3-7	84.4554
445	Curtobacterium luteum ATCC 15830	Curtobacterium sp. strain L3-7	84.4475
446	Curtobacterium sp. strain G77	Curtobacterium pusillum DE0005	84.4459
447	Curtobacterium sp. L6-1 genome ASM1888530v1	Curtobacterium pusillum DE0005	84.4433
448	Curtobacterium sp. L6-1 genome ASM1888530v1	Curtobacterium sp. strain L3-7	84.4391
449	Curtobacterium pusillum ATCC 19096	Curtobacterium oceanosedimentum NS359	84.4358
450	Curtobacterium sp. strain L3-7	Curtobacterium luteum ATCC 15830	84.4354
451	Curtobacterium pusillum WPL5_2	Curtobacterium sp. L6-1 genome ASM1888530v1	84.435
452	Curtobacterium sp. L6-1 genome ASM1888530v1	Curtobacterium luteum JCM 1480	84.4311
453	Curtobacterium herbarum DSM 14013	Curtobacterium pusillum WPL5_2	84.4304
454	Curtobacterium sp. strain L3-7	Curtobacterium luteum JCM 1480	84.4212
455	Curtobacterium oceanosedimentum NS263	Curtobacterium sp. strain L3-7	84.4182
456	Curtobacterium herbarum DSM 14013	Curtobacterium pusillum DE0005	84.4172
457	Curtobacterium oceanosedimentum NS263	Curtobacterium sp. Leaf183	84.4129
458	Curtobacterium sp. strain L3-7	Curtobacterium oceanosedimentum NS359	84.3932
459	Curtobacterium luteum JCM 1480	Curtobacterium sp. Leaf183	84.3868
460	Curtobacterium sp. Leaf183	Curtobacterium sp. strain G77	84.3783
461	Curtobacterium luteum JCM 1480	Curtobacterium herbarum DSM 14013	84.3721
462	Curtobacterium sp. strain G77	Curtobacterium luteum DSM 20542 genome ASM1335988v1	84.36
463	Curtobacterium pusillum DE0005	Curtobacterium herbarum DSM 14013	84.3585
464	Curtobacterium sp. Leaf183	Curtobacterium sp. L6-1 genome ASM1888530v1	84.351
465	Curtobacterium sp. strain L3-7	Curtobacterium herbarum DSM 14013	84.3349
466	Curtobacterium sp. strain G77	Curtobacterium sp. Leaf183	84.3172
467	Curtobacterium sp. Leaf183	Curtobacterium oceanosedimentum NS263	84.2955
468	Curtobacterium sp. L6-1 genome ASM1888530v1	Curtobacterium sp. Leaf183	84.2892
469	Curtobacterium sp. Leaf183	Curtobacterium luteum JCM 1480	84.2798
470	Curtobacterium sp. L6-1 genome ASM1888530v1	Curtobacterium luteum DSM 20542 genome ASM1335988v1	84.2752
471	Curtobacterium pusillum DE0005	Curtobacterium sp. L6-1 genome ASM1888530v1	84.2622
472	Curtobacterium luteum ATCC 15830	Curtobacterium sp. strain G77	84.2622
473	Curtobacterium sp. strain G77	Curtobacterium luteum ATCC 15830	84.2618
474	Curtobacterium pusillum DE0005	Curtobacterium sp. strain G77	84.2567
475	Curtobacterium sp. L6-1 genome ASM1888530v1	Curtobacterium luteum ATCC 15830	84.2535
476	Curtobacterium herbarum DSM 14013	Curtobacterium luteum DSM 20542 genome ASM1335988v1	84.2307
477	Curtobacterium sp. strain L3-7	Curtobacterium sp. L6-1 genome ASM1888530v1	84.2172
478	Curtobacterium luteum DSM 20542 genome ASM1335988v1	Curtobacterium sp. L6-1 genome ASM1888530v1	84.2166
479	Curtobacterium pusillum ATCC 19096	Curtobacterium citreum DSM 20528	84.2151
480	Curtobacterium luteum DSM 20542 genome ASM1335988v1	Curtobacterium sp. strain G77	84.2075
481	Curtobacterium luteum DSM 20542 genome ASM1335988v1	Curtobacterium herbarum DSM 14013	84.1854
482	Curtobacterium pusillum ATCC 19096	Curtobacterium citreum JCM 1345	84.1562
483	Curtobacterium luteum ATCC 15830	Curtobacterium sp. L6-1 genome ASM1888530v1	84.1534
484	Curtobacterium luteum ATCC 15830	Curtobacterium herbarum DSM 14013	84.1325
485	Curtobacterium citreum DSM 20528	Curtobacterium pusillum ATCC 19096	84.1262
486	Curtobacterium sp. strain L3-7	Curtobacterium sp. strain G77	84.121
487	Curtobacterium herbarum DSM 14013	Curtobacterium luteum ATCC 15830	84.1202
488	Curtobacterium luteum DSM 20542 genome ASM1335988v1	Curtobacterium sp. Leaf183	84.1189
489	Curtobacterium pusillum ATCC 19096	Curtobacterium luteum ATCC 15830	84.0293
490	Curtobacterium luteum ATCC 15830	Curtobacterium sp. Leaf183	84.0289
491	Curtobacterium pusillum ATCC 19096	Curtobacterium luteum DSM 20542 genome ASM1335988v1	83.9972
492	Curtobacterium sp. Leaf183	Curtobacterium luteum DSM 20542 genome ASM1335988v1	83.9864
493	Curtobacterium pusillum ATCC 19096	Curtobacterium oceanosedimentum NS263	83.9859
494	Curtobacterium citreum JCM 1345	Curtobacterium pusillum ATCC 19096	83.9646
495	Curtobacterium sp. Leaf183	Curtobacterium luteum ATCC 15830	83.9225
496	Curtobacterium pusillum ATCC 19096	Curtobacterium sp. Leaf183	83.8056
497	Curtobacterium sp. Leaf183	Curtobacterium pusillum ATCC 19096	83.7049
498	Curtobacterium albidum DSM 20512 genome ASM1335982v1	Curtobacterium pusillum ATCC 19096	83.6938
499	Curtobacterium luteum ATCC 15830	Curtobacterium pusillum ATCC 19096	83.6924
500	Curtobacterium oceanosedimentum NS359	Curtobacterium pusillum ATCC 19096	83.6453
501	Curtobacterium oceanosedimentum NS263	Curtobacterium pusillum ATCC 19096	83.5863
502	Curtobacterium pusillum ATCC 19096	Curtobacterium herbarum DSM 14013	83.5176
503	Curtobacterium luteum DSM 20542 genome ASM1335988v1	Curtobacterium pusillum ATCC 19096	83.5085
504	Curtobacterium sp. strain G77	Curtobacterium pusillum ATCC 19096	83.0875
505	Curtobacterium pusillum ATCC 19096	Curtobacterium sp. L6-1 genome ASM1888530v1	82.8341
506	Curtobacterium pusillum ATCC 19096	Curtobacterium sp. strain G77	82.8018
507	Curtobacterium herbarum DSM 14013	Curtobacterium pusillum ATCC 19096	82.6144
508	Curtobacterium luteum JCM 1480	Curtobacterium sp. Leaf261	82.5327
509	Curtobacterium pusillum AA3	Curtobacterium sp. Leaf261	81.9587
510	Curtobacterium sp. Leaf261	Curtobacterium luteum JCM 1480	81.8909
511	Curtobacterium flaccumfaciens pv. flaccumfaciens P990	Curtobacterium sp. Leaf261	81.8462
512	Curtobacterium flaccumfaciens pv. flaccumfaciens BRIP 70606	Curtobacterium sp. Leaf261	81.845
513	Curtobacterium sp. Leaf261	Curtobacterium sp. strain L3-7	81.8194
514	Curtobacterium sp. Leaf261	Curtobacterium pusillum WPL5_2	81.798
515	Curtobacterium pusillum WPL5_2	Curtobacterium sp. Leaf261	81.7976
516	Curtobacterium sp. strain L3-7	Curtobacterium sp. Leaf261	81.7717
517	Curtobacterium flaccumfaciens pv. flaccumfaciens DSM 20129	Curtobacterium sp. Leaf261	81.7657
518	Curtobacterium albidum DSM 20512 genome ASM1335982v1	Curtobacterium sp. Leaf261	81.7628
519	Curtobacterium sp. strain G77	Curtobacterium sp. Leaf261	81.7437
520	Curtobacterium sp. Leaf261	Curtobacterium flaccumfaciens pv. flaccumfaciens DSM 20129	81.7298
521	Curtobacterium sp. Leaf261	Curtobacterium citreum DSM 20528	81.7265
522	Curtobacterium sp. Leaf261	Curtobacterium citreum JCM 1345	81.7263
523	Curtobacterium citreum JCM 1345	Curtobacterium sp. Leaf261	81.7117
524	Curtobacterium flaccumfaciens pv. flaccumfaciens BRIP 70614	Curtobacterium sp. Leaf261	81.7107
525	Curtobacterium luteum DSM 20542 genome ASM1335988v1	Curtobacterium sp. Leaf261	81.7039
526	Curtobacterium sp. Leaf261	Curtobacterium flaccumfaciens pv. flaccumfaciens P990	81.6882
527	Curtobacterium sp. Leaf261	Curtobacterium albidum DSM 20512 genome ASM1335982v1	81.6873
528	Curtobacterium citreum DSM 20528	Curtobacterium sp. Leaf261	81.6854
529	Curtobacterium sp. Leaf261	Curtobacterium herbarum DSM 14013	81.6723
530	Curtobacterium pusillum DE0005	Curtobacterium sp. Leaf261	81.6719
531	Curtobacterium sp. Leaf261	Curtobacterium pusillum AA3	81.6647
532	Curtobacterium sp. Leaf261	Curtobacterium sp. strain G77	81.663
533	Curtobacterium sp. Leaf261	Curtobacterium flaccumfaciens pv. flaccumfaciens 1037	81.6612
534	Curtobacterium luteum ATCC 15830	Curtobacterium sp. Leaf261	81.6593
535	Curtobacterium sp. Leaf261	Curtobacterium sp. strain L1-20	81.6586
536	Curtobacterium sp. Leaf261	Curtobacterium flaccumfaciens pv. flaccumfaciens BRIP 70606	81.6571
537	Curtobacterium sp. Leaf261	Curtobacterium sp. L6-1 genome ASM1888530v1	81.652
538	Curtobacterium sp. Leaf261	Curtobacterium flaccumfaciens pv. flaccumfaciens BRIP 70614	81.6422
539	Curtobacterium flaccumfaciens pv. flaccumfaciens 1037	Curtobacterium sp. Leaf261	81.6222
540	Curtobacterium herbarum DSM 14013	Curtobacterium sp. Leaf261	81.6211
541	Curtobacterium sp. strain L1-20	Curtobacterium sp. Leaf261	81.6145
542	Curtobacterium sp. Leaf261	Curtobacterium pusillum DE0005	81.5989
543	Curtobacterium sp. Leaf183	Curtobacterium sp. Leaf261	81.5854
544	Curtobacterium oceanosedimentum NS359	Curtobacterium sp. Leaf261	81.564
545	Curtobacterium sp. Leaf261	Curtobacterium luteum ATCC 15830	81.5617
546	Curtobacterium sp. Leaf261	Curtobacterium oceanosedimentum NS263	81.5519
547	Curtobacterium sp. L6-1 genome ASM1888530v1	Curtobacterium pusillum ATCC 19096	81.5416
548	Curtobacterium oceanosedimentum NS263	Curtobacterium sp. Leaf261	81.5379
549	Curtobacterium sp. L6-1 genome ASM1888530v1	Curtobacterium sp. Leaf261	81.5344
550	Curtobacterium sp. Leaf261	Curtobacterium sp. Leaf183	81.5068
551	Curtobacterium sp. Leaf261	Curtobacterium luteum DSM 20542 genome ASM1335988v1	81.5059
552	Curtobacterium sp. Leaf261	Curtobacterium oceanosedimentum NS359	81.3997
553	Curtobacterium pusillum ATCC 19096	Curtobacterium sp. Leaf261	80.0068
554	Curtobacterium citreum JCM 1345	Curtobacterium ammoniigenes NBRC 101786	79.8598
555	Curtobacterium ammoniigenes NBRC 101786	Curtobacterium luteum DSM 20542 genome ASM1335988v1	79.8268
556	Curtobacterium ammoniigenes NBRC 101786	Curtobacterium albidum DSM 20512 genome ASM1335982v1	79.8225
557	Curtobacterium ammoniigenes NBRC 101786	Curtobacterium oceanosedimentum NS359	79.8062
558	Curtobacterium albidum DSM 20512 genome ASM1335982v1	Curtobacterium ammoniigenes NBRC 101786	79.8005
559	Curtobacterium ammoniigenes NBRC 101786	Curtobacterium sp. strain G77	79.7961
560	Curtobacterium ammoniigenes NBRC 101786	Curtobacterium luteum ATCC 15830	79.7626
561	Curtobacterium ammoniigenes NBRC 101786	Curtobacterium sp. L6-1 genome ASM1888530v1	79.7525
562	Curtobacterium ammoniigenes NBRC 101786	Curtobacterium pusillum WPL5_2	79.7392
563	Curtobacterium ammoniigenes NBRC 101786	Curtobacterium herbarum DSM 14013	79.731
564	Curtobacterium ammoniigenes NBRC 101786	Curtobacterium sp. strain L1-20	79.7273
565	Curtobacterium ammoniigenes NBRC 101786	Curtobacterium citreum JCM 1345	79.7131
566	Curtobacterium ammoniigenes NBRC 101786	Curtobacterium citreum DSM 20528	79.7128
567	Curtobacterium ammoniigenes NBRC 101786	Curtobacterium pusillum AA3	79.7118
568	Curtobacterium sp. strain L1-20	Curtobacterium ammoniigenes NBRC 101786	79.6824
569	Curtobacterium oceanosedimentum NS359	Curtobacterium ammoniigenes NBRC 101786	79.6788
570	Curtobacterium ammoniigenes NBRC 101786	Curtobacterium pusillum DE0005	79.6753
571	Curtobacterium herbarum DSM 14013	Curtobacterium ammoniigenes NBRC 101786	79.6567
572	Curtobacterium luteum DSM 20542 genome ASM1335988v1	Curtobacterium ammoniigenes NBRC 101786	79.6545
573	Curtobacterium pusillum AA3	Curtobacterium ammoniigenes NBRC 101786	79.6486
574	Curtobacterium luteum ATCC 15830	Curtobacterium ammoniigenes NBRC 101786	79.6477
575	Curtobacterium ammoniigenes NBRC 101786	Curtobacterium flaccumfaciens pv. flaccumfaciens BRIP 70614	79.6273
576	Curtobacterium sp. strain G77	Curtobacterium ammoniigenes NBRC 101786	79.6234
577	Curtobacterium luteum JCM 1480	Curtobacterium ammoniigenes NBRC 101786	79.6144
578	Curtobacterium ammoniigenes NBRC 101786	Curtobacterium flaccumfaciens pv. flaccumfaciens 1037	79.6115
579	Curtobacterium ammoniigenes NBRC 101786	Curtobacterium flaccumfaciens pv. flaccumfaciens P990	79.6047
580	Curtobacterium pusillum DE0005	Curtobacterium ammoniigenes NBRC 101786	79.5981
581	Curtobacterium citreum DSM 20528	Curtobacterium ammoniigenes NBRC 101786	79.5957
582	Curtobacterium ammoniigenes NBRC 101786	Curtobacterium flaccumfaciens pv. flaccumfaciens BRIP 70606	79.5949
583	Curtobacterium ammoniigenes NBRC 101786	Curtobacterium sp. strain L3-7	79.5891
584	Curtobacterium pusillum WPL5_2	Curtobacterium ammoniigenes NBRC 101786	79.5817
585	Curtobacterium sp. L6-1 genome ASM1888530v1	Curtobacterium ammoniigenes NBRC 101786	79.5681
586	Curtobacterium ammoniigenes NBRC 101786	Curtobacterium oceanosedimentum NS263	79.5641
587	Curtobacterium ammoniigenes NBRC 101786	Curtobacterium sp. Leaf183	79.5613
588	Curtobacterium oceanosedimentum NS263	Curtobacterium ammoniigenes NBRC 101786	79.5609
589	Curtobacterium ammoniigenes NBRC 101786	Curtobacterium flaccumfaciens pv. flaccumfaciens DSM 20129	79.5521
590	Curtobacterium ammoniigenes NBRC 101786	Curtobacterium luteum JCM 1480	79.5431
591	Curtobacterium flaccumfaciens pv. flaccumfaciens BRIP 70606	Curtobacterium ammoniigenes NBRC 101786	79.51
592	Curtobacterium flaccumfaciens pv. flaccumfaciens P990	Curtobacterium ammoniigenes NBRC 101786	79.4747
593	Curtobacterium ammoniigenes NBRC 101786	Curtobacterium sp. Leaf261	79.4603
594	Curtobacterium sp. Leaf261	Curtobacterium pusillum ATCC 19096	79.4204
595	Curtobacterium flaccumfaciens pv. flaccumfaciens DSM 20129	Curtobacterium ammoniigenes NBRC 101786	79.4006
596	Curtobacterium sp. strain L3-7	Curtobacterium ammoniigenes NBRC 101786	79.3997
597	Curtobacterium flaccumfaciens pv. flaccumfaciens BRIP 70614	Curtobacterium ammoniigenes NBRC 101786	79.3645
598	Curtobacterium sp. Leaf183	Curtobacterium ammoniigenes NBRC 101786	79.327
599	Curtobacterium flaccumfaciens pv. flaccumfaciens 1037	Curtobacterium ammoniigenes NBRC 101786	79.2628
600	Curtobacterium sp. Leaf261	Curtobacterium ammoniigenes NBRC 101786	79.1609

## Sheet: Supplemental Table 4B
Supplemental Table 4B: Curtobacterium Genome dDDH values
Type Strain Genome Server
Query strain	Subject strain	dDDH (d0, in %)	C.I. (d0, in %)	dDDH (d4, in %)	C.I. (d4, in %)	dDDH (d6, in %)	C.I. (d6, in %)	G+C content difference (in %)
Curtobacterium citreum (GCA 006715175.1)	Curtobacterium citreum (GCA 014646735.1)	100	[100.0 - 100.0]	100	[99.9 - 100.0]	100	[100.0 - 100.0]	0.08
Curtobacterium luteum (GCA 013359885.1)	Curtobacterium luteum (GCA 014646995.1)	100	[100.0 - 100.0]	99.9	[99.8 - 99.9]	100	[100.0 - 100.0]	0.01
Curtobacterium luteum (GCA 013359885.1)	Curtobacterium luteum (GCA 016907595.1)	100	[100.0 - 100.0]	99.9	[99.9 - 100.0]	100	[100.0 - 100.0]	0.07
Curtobacterium luteum (GCA 014646995.1)	Curtobacterium luteum (GCA 016907595.1)	100	[100.0 - 100.0]	99.9	[99.8 - 99.9]	100	[100.0 - 100.0]	0.06
Curtobacterium flaccumfaciens pv. flaccumfaciens (GCA 017909455.1)	Curtobacterium flaccumfaciens pv. flaccumfaciens (GCA 018350285.1)	98.5	[97.4 - 99.1]	93.1	[91.2 - 94.6]	98.8	[98.1 - 99.3]	0.06
Curtobacterium pusillum (GCA 013359865.1)	Curtobacterium pusillum (GCA 014138325.1)	90.2	[86.9 - 92.7]	89.5	[87.1 - 91.5]	92.6	[90.2 - 94.4]	0
Curtobacterium oceanosedimentum (GCA 001475745.1)	Curtobacterium oceanosedimentum (GCA 001476135.1)	88.4	[84.9 - 91.1]	82.5	[79.6 - 85.0]	90.2	[87.4 - 92.4]	0.12
Curtobacterium flaccumfaciens pv. flaccumfaciens (GCA 018350285.1)	Curtobacterium flaccumfaciens pv. flaccumfaciens (GCA 019448195.1)	92	[89.1 - 94.2]	77.3	[74.3 - 80.0]	92.2	[89.8 - 94.1]	0.1
Curtobacterium flaccumfaciens pv. flaccumfaciens (GCA 017909455.1)	Curtobacterium flaccumfaciens pv. flaccumfaciens (GCA 019448195.1)	93.2	[90.4 - 95.2]	77	[74.0 - 79.7]	93.1	[90.8 - 94.8]	0.04
Curtobacterium flaccumfaciens pv. flaccumfaciens (GCA 009363215.3)	Curtobacterium flaccumfaciens pv. flaccumfaciens (GCA 018350285.1)	85.5	[81.8 - 88.5]	76.8	[73.8 - 79.5]	86.9	[83.8 - 89.4]	0.43
Curtobacterium flaccumfaciens pv. flaccumfaciens (GCA 009363215.3)	Curtobacterium flaccumfaciens pv. flaccumfaciens (GCA 017909455.1)	86.7	[83.1 - 89.6]	76.7	[73.7 - 79.5]	87.9	[84.9 - 90.3]	0.49
Curtobacterium flaccumfaciens pv. flaccumfaciens (GCA 009363215.3)	Curtobacterium flaccumfaciens pv. flaccumfaciens (GCA 019448195.1)	88.7	[85.3 - 91.4]	76.1	[73.1 - 78.9]	89.4	[86.5 - 91.6]	0.53
Curtobacterium citreum (GCA 006715175.1)	Curtobacterium albidum (GCA 013359825.1)	80.8	[76.9 - 84.2]	75	[72.0 - 77.8]	82.7	[79.4 - 85.6]	0.03
Curtobacterium albidum (GCA 013359825.1)	Curtobacterium citreum (GCA 014646735.1)	80.7	[76.8 - 84.1]	74.9	[71.9 - 77.7]	82.6	[79.3 - 85.5]	0.12
Curtobacterium sp. strain G77	Curtobacterium sp. L6-1 (GCA 018885305.1)	89.7	[86.4 - 92.2]	74.2	[71.2 - 77.0]	89.8	[87.1 - 92.1]	0.25
Curtobacterium flaccumfaciens pv. flaccumfaciens (GCA 013348005.1)	Curtobacterium flaccumfaciens pv. flaccumfaciens (GCA 019448195.1)	87.6	[84.1 - 90.4]	64.4	[61.4 - 67.2]	86.1	[83.0 - 88.7]	0.01
Curtobacterium flaccumfaciens pv. flaccumfaciens (GCA 009363215.3)	Curtobacterium flaccumfaciens pv. flaccumfaciens (GCA 013348005.1)	85.5	[81.8 - 88.6]	64.2	[61.3 - 67.1]	84.3	[81.1 - 87.1]	0.54
Curtobacterium flaccumfaciens pv. flaccumfaciens (GCA 013348005.1)	Curtobacterium flaccumfaciens pv. flaccumfaciens (GCA 018350285.1)	85.2	[81.4 - 88.2]	64.2	[61.3 - 67.0]	84	[80.8 - 86.8]	0.11
Curtobacterium flaccumfaciens pv. flaccumfaciens (GCA 013348005.1)	Curtobacterium flaccumfaciens pv. flaccumfaciens (GCA 017909455.1)	86.8	[83.2 - 89.7]	64	[61.1 - 66.9]	85.4	[82.2 - 88.1]	0.05
Curtobacterium pusillum (GCA 002025645.1)	Curtobacterium pusillum (GCA 013359865.1)	50.4	[46.9 - 53.8]	34.2	[31.7 - 36.7]	46.1	[43.1 - 49.1]	0.49
Curtobacterium pusillum (GCA 002025645.1)	Curtobacterium pusillum (GCA 014138325.1)	50.6	[47.2 - 54.1]	34	[31.6 - 36.5]	46.2	[43.2 - 49.3]	0.49
Curtobacterium pusillum (GCA 007680845.1)	Curtobacterium pusillum (GCA 013359865.1)	57	[53.4 - 60.5]	33	[30.6 - 35.5]	50.6	[47.5 - 53.7]	0.55
Curtobacterium pusillum (GCA 007680845.1)	Curtobacterium pusillum (GCA 014138325.1)	57.2	[53.6 - 60.7]	32.9	[30.5 - 35.4]	50.7	[47.7 - 53.8]	0.55
Curtobacterium pusillum (GCA 002025645.1)	Curtobacterium pusillum (GCA 007680845.1)	51.5	[48.0 - 54.9]	32.5	[30.1 - 35.0]	46.3	[43.3 - 49.4]	1.04
Curtobacterium sp. strain G77	Curtobacterium herbarum (GCA 025000405.1)	62.2	[58.5 - 65.8]	31.4	[29.0 - 33.9]	53.5	[50.4 - 56.6]	0.76
Curtobacterium sp. L6-1 (GCA 018885305.1)	Curtobacterium herbarum (GCA 025000405.1)	60	[56.3 - 63.5]	31.2	[28.8 - 33.7]	51.9	[48.8 - 54.9]	0.52
Curtobacterium sp. strain L1-20	Curtobacterium pusillum (GCA 002025645.1)	46.1	[42.7 - 49.5]	30.9	[28.5 - 33.4]	41.7	[38.7 - 44.7]	1.07
Curtobacterium sp. strain L1-20	Curtobacterium pusillum (GCA 013359865.1)	47.8	[44.4 - 51.2]	30.5	[28.1 - 33.0]	42.8	[39.8 - 45.8]	0.58
Curtobacterium sp. strain L1-20	Curtobacterium pusillum (GCA 014138325.1)	47.5	[44.1 - 50.9]	30.5	[28.1 - 33.0]	42.6	[39.6 - 45.6]	0.58
Curtobacterium oceanosedimentum (GCA 001476135.1)	Curtobacterium citreum (GCA 014646735.1)	56.9	[53.3 - 60.4]	30.1	[27.7 - 32.6]	49.1	[46.1 - 52.2]	0.34
Curtobacterium oceanosedimentum (GCA 001476135.1)	Curtobacterium albidum (GCA 013359825.1)	56.6	[53.0 - 60.1]	30.1	[27.7 - 32.6]	48.9	[45.9 - 52.0]	0.22
Curtobacterium oceanosedimentum (GCA 001476135.1)	Curtobacterium citreum (GCA 006715175.1)	57.1	[53.5 - 60.6]	30.1	[27.8 - 32.7]	49.3	[46.3 - 52.4]	0.25
Curtobacterium oceanosedimentum (GCA 001475745.1)	Curtobacterium citreum (GCA 014646735.1)	58.2	[54.5 - 61.7]	29.9	[27.5 - 32.4]	49.9	[46.8 - 52.9]	0.21
Curtobacterium oceanosedimentum (GCA 001475745.1)	Curtobacterium albidum (GCA 013359825.1)	56.5	[52.9 - 60.0]	29.9	[27.5 - 32.4]	48.7	[45.7 - 51.8]	0.1
Curtobacterium oceanosedimentum (GCA 001475745.1)	Curtobacterium citreum (GCA 006715175.1)	58.4	[54.7 - 61.9]	29.9	[27.5 - 32.4]	50.1	[47.0 - 53.1]	0.13
Curtobacterium sp. strain L1-20	Curtobacterium pusillum (GCA 007680845.1)	51.4	[47.9 - 54.8]	29.8	[27.4 - 32.3]	45.1	[42.1 - 48.1]	0.03
Curtobacterium pusillum (GCA 002025645.1)	Curtobacterium flaccumfaciens pv. flaccumfaciens (GCA 019448195.1)	44.1	[40.7 - 47.5]	28.5	[26.1 - 31.0]	39.3	[36.3 - 42.3]	0.55
Curtobacterium pusillum (GCA 002025645.1)	Curtobacterium flaccumfaciens pv. flaccumfaciens (GCA 009363215.3)	42.5	[39.1 - 46.0]	28.5	[26.1 - 31.0]	38.2	[35.2 - 41.2]	0.01
Curtobacterium pusillum (GCA 002025645.1)	Curtobacterium flaccumfaciens pv. flaccumfaciens (GCA 017909455.1)	43.4	[40.1 - 46.9]	28.4	[26.0 - 30.9]	38.8	[35.8 - 41.8]	0.51
Curtobacterium pusillum (GCA 002025645.1)	Curtobacterium flaccumfaciens pv. flaccumfaciens (GCA 013348005.1)	45.4	[42.1 - 48.9]	28.4	[26.1 - 30.9]	40.3	[37.3 - 43.3]	0.56
Curtobacterium flaccumfaciens pv. flaccumfaciens (GCA 009363215.3)	Curtobacterium pusillum (GCA 014138325.1)	44.1	[40.8 - 47.6]	28.3	[25.9 - 30.8]	39.3	[36.3 - 42.3]	0.48
Curtobacterium flaccumfaciens pv. flaccumfaciens (GCA 009363215.3)	Curtobacterium pusillum (GCA 013359865.1)	44.7	[41.4 - 48.2]	28.3	[25.9 - 30.8]	39.7	[36.7 - 42.7]	0.47
Curtobacterium pusillum (GCA 013359865.1)	Curtobacterium flaccumfaciens pv. flaccumfaciens (GCA 019448195.1)	46.2	[42.8 - 49.6]	28.3	[25.9 - 30.8]	40.8	[37.8 - 43.8]	0.06
Curtobacterium pusillum (GCA 002025645.1)	Curtobacterium flaccumfaciens pv. flaccumfaciens (GCA 018350285.1)	43.5	[40.1 - 46.9]	28.3	[26.0 - 30.8]	38.8	[35.9 - 41.9]	0.45
Curtobacterium pusillum (GCA 014138325.1)	Curtobacterium flaccumfaciens pv. flaccumfaciens (GCA 019448195.1)	45.7	[42.3 - 49.1]	28.2	[25.9 - 30.7]	40.3	[37.4 - 43.4]	0.06
Curtobacterium pusillum (GCA 014138325.1)	Curtobacterium flaccumfaciens pv. flaccumfaciens (GCA 017909455.1)	44.5	[41.1 - 47.9]	28.2	[25.8 - 30.7]	39.5	[36.5 - 42.5]	0.02
Curtobacterium flaccumfaciens pv. flaccumfaciens (GCA 013348005.1)	Curtobacterium pusillum (GCA 013359865.1)	46.8	[43.4 - 50.2]	28.2	[25.8 - 30.7]	41.1	[38.1 - 44.1]	0.07
Curtobacterium pusillum (GCA 013359865.1)	Curtobacterium flaccumfaciens pv. flaccumfaciens (GCA 017909455.1)	45.2	[41.9 - 48.7]	28.2	[25.8 - 30.7]	40	[37.0 - 43.0]	0.02
Curtobacterium pusillum (GCA 013359865.1)	Curtobacterium flaccumfaciens pv. flaccumfaciens (GCA 018350285.1)	45.2	[41.8 - 48.6]	28.2	[25.8 - 30.7]	40	[37.0 - 43.0]	0.04
Curtobacterium pusillum (GCA 014138325.1)	Curtobacterium flaccumfaciens pv. flaccumfaciens (GCA 018350285.1)	44.5	[41.1 - 47.9]	28.1	[25.8 - 30.6]	39.4	[36.5 - 42.5]	0.04
Curtobacterium flaccumfaciens pv. flaccumfaciens (GCA 013348005.1)	Curtobacterium pusillum (GCA 014138325.1)	46.6	[43.2 - 50.0]	28.1	[25.8 - 30.6]	40.9	[38.0 - 44.0]	0.07
Curtobacterium sp. strain L1-20	Curtobacterium flaccumfaciens pv. flaccumfaciens (GCA 009363215.3)	45.3	[41.9 - 48.7]	28	[25.6 - 30.4]	39.9	[37.0 - 43.0]	1.05
Curtobacterium pusillum (GCA 007680845.1)	Curtobacterium flaccumfaciens pv. flaccumfaciens (GCA 019448195.1)	48.5	[45.1 - 51.9]	28	[25.6 - 30.5]	42.2	[39.3 - 45.3]	0.49
Curtobacterium sp. strain L1-20	Curtobacterium flaccumfaciens pv. flaccumfaciens (GCA 017909455.1)	45.6	[42.2 - 49.0]	27.9	[25.5 - 30.4]	40.1	[37.2 - 43.2]	0.56
Curtobacterium pusillum (GCA 007680845.1)	Curtobacterium flaccumfaciens pv. flaccumfaciens (GCA 017909455.1)	47.8	[44.4 - 51.2]	27.9	[25.6 - 30.4]	41.7	[38.7 - 44.7]	0.53
Curtobacterium sp. strain L1-20	Curtobacterium flaccumfaciens pv. flaccumfaciens (GCA 013348005.1)	47.4	[44.0 - 50.9]	27.9	[25.6 - 30.4]	41.5	[38.5 - 44.5]	0.51
Curtobacterium sp. strain L1-20	Curtobacterium flaccumfaciens pv. flaccumfaciens (GCA 018350285.1)	45.2	[41.8 - 48.6]	27.9	[25.6 - 30.4]	39.9	[36.9 - 42.9]	0.62
Curtobacterium pusillum (GCA 007680845.1)	Curtobacterium flaccumfaciens pv. flaccumfaciens (GCA 018350285.1)	47.7	[44.3 - 51.1]	27.9	[25.5 - 30.4]	41.6	[38.7 - 44.7]	0.59
Curtobacterium sp. strain L1-20	Curtobacterium flaccumfaciens pv. flaccumfaciens (GCA 019448195.1)	46.3	[43.0 - 49.8]	27.9	[25.5 - 30.4]	40.7	[37.7 - 43.7]	0.52
Curtobacterium pusillum (GCA 007680845.1)	Curtobacterium flaccumfaciens pv. flaccumfaciens (GCA 013348005.1)	49.1	[45.7 - 52.5]	27.8	[25.4 - 30.3]	42.6	[39.6 - 45.6]	0.48
Curtobacterium pusillum (GCA 007680845.1)	Curtobacterium flaccumfaciens pv. flaccumfaciens (GCA 009363215.3)	47.5	[44.1 - 50.9]	27.8	[25.5 - 30.3]	41.4	[38.5 - 44.5]	1.02
Curtobacterium sp. strain L3-7	Curtobacterium sp. Leaf183 (GCA 001424385.1)	51	[47.6 - 54.5]	27.7	[25.3 - 30.2]	43.8	[40.8 - 46.9]	0.71
Curtobacterium oceanosedimentum (GCA 001476135.1)	Curtobacterium pusillum (GCA 013359865.1)	39.4	[36.0 - 42.9]	27.6	[25.2 - 30.0]	35.5	[32.6 - 38.6]	0.84
Curtobacterium oceanosedimentum (GCA 001475745.1)	Curtobacterium pusillum (GCA 013359865.1)	38.9	[35.5 - 42.4]	27.5	[25.2 - 30.0]	35.1	[32.2 - 38.2]	0.96
Curtobacterium pusillum (GCA 002025645.1)	Curtobacterium albidum (GCA 013359825.1)	38.7	[35.4 - 42.2]	27.4	[25.0 - 29.8]	35	[32.0 - 38.0]	1.55
Curtobacterium oceanosedimentum (GCA 001476135.1)	Curtobacterium pusillum (GCA 002025645.1)	36.8	[33.4 - 40.3]	27.4	[25.0 - 29.8]	33.5	[30.6 - 36.6]	1.33
Curtobacterium citreum (GCA 006715175.1)	Curtobacterium pusillum (GCA 014138325.1)	41.9	[38.5 - 45.3]	27.4	[25.0 - 29.8]	37.3	[34.3 - 40.3]	1.09
Curtobacterium oceanosedimentum (GCA 001475745.1)	Curtobacterium pusillum (GCA 014138325.1)	39	[35.6 - 42.4]	27.4	[25.1 - 29.9]	35.2	[32.2 - 38.2]	0.96
Curtobacterium pusillum (GCA 002025645.1)	Curtobacterium citreum (GCA 006715175.1)	38.8	[35.5 - 42.3]	27.4	[25.1 - 29.9]	35.1	[32.1 - 38.1]	1.58
Curtobacterium citreum (GCA 006715175.1)	Curtobacterium pusillum (GCA 013359865.1)	42.3	[38.9 - 45.7]	27.3	[24.9 - 29.8]	37.5	[34.6 - 40.6]	1.09
Curtobacterium pusillum (GCA 002025645.1)	Curtobacterium citreum (GCA 014646735.1)	38.6	[35.3 - 42.1]	27.3	[24.9 - 29.8]	34.9	[31.9 - 37.9]	1.66
Curtobacterium albidum (GCA 013359825.1)	Curtobacterium pusillum (GCA 014138325.1)	42.1	[38.7 - 45.5]	27.3	[24.9 - 29.8]	37.4	[34.4 - 40.4]	1.06
Curtobacterium oceanosedimentum (GCA 001476135.1)	Curtobacterium pusillum (GCA 014138325.1)	40.2	[36.8 - 43.7]	27.3	[25.0 - 29.8]	36	[33.1 - 39.1]	0.84
Curtobacterium albidum (GCA 013359825.1)	Curtobacterium pusillum (GCA 013359865.1)	41.6	[38.2 - 45.0]	27.3	[25.0 - 29.8]	37.1	[34.1 - 40.1]	1.06
Curtobacterium oceanosedimentum (GCA 001475745.1)	Curtobacterium pusillum (GCA 002025645.1)	36.4	[33.1 - 40.0]	27.3	[25.0 - 29.8]	33.3	[30.3 - 36.3]	1.45
Curtobacterium pusillum (GCA 014138325.1)	Curtobacterium citreum (GCA 014646735.1)	41.8	[38.5 - 45.3]	27.3	[24.9 - 29.8]	37.2	[34.2 - 40.3]	1.17
Curtobacterium pusillum (GCA 013359865.1)	Curtobacterium citreum (GCA 014646735.1)	42.2	[38.8 - 45.6]	27.2	[24.9 - 29.7]	37.4	[34.5 - 40.5]	1.18
Curtobacterium pusillum (GCA 002025645.1)	Curtobacterium luteum (GCA 016907595.1)	40.9	[37.5 - 44.3]	27.1	[24.8 - 29.6]	36.5	[33.5 - 39.5]	1.35
Curtobacterium sp. strain L1-20	Curtobacterium albidum (GCA 013359825.1)	41.2	[37.9 - 44.7]	27.1	[24.7 - 29.6]	36.7	[33.8 - 39.8]	0.48
Curtobacterium citreum (GCA 006715175.1)	Curtobacterium luteum (GCA 016907595.1)	45.8	[42.4 - 49.2]	27.1	[24.7 - 29.6]	40	[37.0 - 43.0]	0.23
Curtobacterium pusillum (GCA 013359865.1)	Curtobacterium luteum (GCA 014646995.1)	45.7	[42.3 - 49.1]	27.1	[24.7 - 29.5]	39.8	[36.9 - 42.9]	0.92
Curtobacterium pusillum (GCA 013359865.1)	Curtobacterium luteum (GCA 016907595.1)	45.7	[42.3 - 49.1]	27.1	[24.7 - 29.6]	39.9	[36.9 - 42.9]	0.86
Curtobacterium pusillum (GCA 007680845.1)	Curtobacterium luteum (GCA 016907595.1)	46.4	[43.0 - 49.8]	27	[24.6 - 29.5]	40.3	[37.3 - 43.3]	0.31
Curtobacterium pusillum (GCA 002025645.1)	Curtobacterium luteum (GCA 014646995.1)	40.8	[37.4 - 44.3]	27	[24.7 - 29.5]	36.4	[33.4 - 39.4]	1.4
Curtobacterium pusillum (GCA 013359865.1)	Curtobacterium luteum (GCA 013359885.1)	45.7	[42.4 - 49.2]	27	[24.7 - 29.5]	39.9	[36.9 - 42.9]	0.93
Curtobacterium pusillum (GCA 002025645.1)	Curtobacterium luteum (GCA 013359885.1)	40.9	[37.5 - 44.3]	27	[24.6 - 29.5]	36.4	[33.5 - 39.5]	1.42
Curtobacterium sp. strain L1-20	Curtobacterium citreum (GCA 006715175.1)	42.3	[38.9 - 45.7]	27	[24.6 - 29.5]	37.4	[34.5 - 40.5]	0.51
Curtobacterium citreum (GCA 014646735.1)	Curtobacterium luteum (GCA 016907595.1)	45.6	[42.2 - 49.0]	27	[24.6 - 29.5]	39.7	[36.8 - 42.8]	0.32
Curtobacterium citreum (GCA 006715175.1)	Curtobacterium luteum (GCA 013359885.1)	45.6	[42.3 - 49.1]	27	[24.6 - 29.5]	39.8	[36.8 - 42.8]	0.16
Curtobacterium pusillum (GCA 007680845.1)	Curtobacterium albidum (GCA 013359825.1)	42.5	[39.2 - 46.0]	27	[24.6 - 29.5]	37.6	[34.6 - 40.7]	0.51
Curtobacterium citreum (GCA 006715175.1)	Curtobacterium luteum (GCA 014646995.1)	45.7	[42.3 - 49.1]	27	[24.6 - 29.5]	39.8	[36.9 - 42.9]	0.18
Curtobacterium pusillum (GCA 014138325.1)	Curtobacterium luteum (GCA 016907595.1)	46.9	[43.5 - 50.3]	26.9	[24.5 - 29.4]	40.6	[37.6 - 43.7]	0.86
Curtobacterium luteum (GCA 013359885.1)	Curtobacterium citreum (GCA 014646735.1)	45.5	[42.1 - 48.9]	26.9	[24.6 - 29.4]	39.6	[36.7 - 42.7]	0.25
Curtobacterium citreum (GCA 014646735.1)	Curtobacterium luteum (GCA 014646995.1)	45.6	[42.2 - 49.0]	26.9	[24.6 - 29.4]	39.7	[36.7 - 42.7]	0.26
Curtobacterium citreum (GCA 006715175.1)	Curtobacterium pusillum (GCA 007680845.1)	44.7	[41.3 - 48.1]	26.9	[24.6 - 29.4]	39.1	[36.2 - 42.2]	0.54
Curtobacterium sp. strain L1-20	Curtobacterium oceanosedimentum (GCA 001475745.1)	42.2	[38.9 - 45.7]	26.9	[24.5 - 29.4]	37.3	[34.4 - 40.4]	0.38
Curtobacterium sp. strain L1-20	Curtobacterium citreum (GCA 014646735.1)	42.1	[38.7 - 45.5]	26.9	[24.5 - 29.3]	37.2	[34.3 - 40.3]	0.6
Curtobacterium pusillum (GCA 007680845.1)	Curtobacterium luteum (GCA 014646995.1)	46.3	[43.0 - 49.8]	26.9	[24.6 - 29.4]	40.3	[37.3 - 43.3]	0.37
Curtobacterium pusillum (GCA 007680845.1)	Curtobacterium luteum (GCA 013359885.1)	46.6	[43.2 - 50.0]	26.9	[24.5 - 29.4]	40.4	[37.5 - 43.5]	0.38
Curtobacterium pusillum (GCA 007680845.1)	Curtobacterium citreum (GCA 014646735.1)	44.5	[41.2 - 48.0]	26.9	[24.5 - 29.4]	39	[36.0 - 42.0]	0.63
Curtobacterium sp. strain L1-20	Curtobacterium oceanosedimentum (GCA 001476135.1)	41.6	[38.2 - 45.0]	26.9	[24.5 - 29.4]	36.9	[33.9 - 39.9]	0.26
Curtobacterium oceanosedimentum (GCA 001475745.1)	Curtobacterium pusillum (GCA 007680845.1)	41	[37.6 - 44.4]	26.9	[24.5 - 29.4]	36.5	[33.5 - 39.5]	0.41
Curtobacterium oceanosedimentum (GCA 001476135.1)	Curtobacterium pusillum (GCA 007680845.1)	40.9	[37.5 - 44.4]	26.9	[24.5 - 29.4]	36.4	[33.4 - 39.5]	0.29
Curtobacterium luteum (GCA 013359885.1)	Curtobacterium pusillum (GCA 014138325.1)	46.9	[43.5 - 50.4]	26.8	[24.5 - 29.3]	40.6	[37.7 - 43.7]	0.93
Curtobacterium albidum (GCA 013359825.1)	Curtobacterium luteum (GCA 016907595.1)	44.1	[40.8 - 47.6]	26.8	[24.4 - 29.3]	38.6	[35.7 - 41.7]	0.2
Curtobacterium pusillum (GCA 014138325.1)	Curtobacterium luteum (GCA 014646995.1)	47	[43.6 - 50.4]	26.8	[24.5 - 29.3]	40.7	[37.7 - 43.7]	0.91
Curtobacterium oceanosedimentum (GCA 001476135.1)	Curtobacterium luteum (GCA 016907595.1)	42.3	[38.9 - 45.7]	26.8	[24.4 - 29.2]	37.3	[34.4 - 40.4]	0.02
Curtobacterium albidum (GCA 013359825.1)	Curtobacterium luteum (GCA 013359885.1)	44.2	[40.8 - 47.6]	26.7	[24.3 - 29.2]	38.7	[35.7 - 41.7]	0.13
Curtobacterium oceanosedimentum (GCA 001476135.1)	Curtobacterium luteum (GCA 013359885.1)	42.3	[38.9 - 45.7]	26.7	[24.3 - 29.2]	37.3	[34.4 - 40.4]	0.09
Curtobacterium oceanosedimentum (GCA 001476135.1)	Curtobacterium luteum (GCA 014646995.1)	42.2	[38.8 - 45.6]	26.7	[24.4 - 29.2]	37.2	[34.3 - 40.3]	0.08
Curtobacterium albidum (GCA 013359825.1)	Curtobacterium luteum (GCA 014646995.1)	43.9	[40.5 - 47.3]	26.7	[24.4 - 29.2]	38.5	[35.5 - 41.5]	0.14
Curtobacterium oceanosedimentum (GCA 001475745.1)	Curtobacterium luteum (GCA 016907595.1)	41.7	[38.4 - 45.2]	26.7	[24.3 - 29.1]	36.9	[33.9 - 40.0]	0.1
Curtobacterium citreum (GCA 006715175.1)	Curtobacterium flaccumfaciens pv. flaccumfaciens (GCA 017909455.1)	42.6	[39.2 - 46.0]	26.6	[24.2 - 29.1]	37.5	[34.5 - 40.5]	1.07
Curtobacterium sp. strain L1-20	Curtobacterium luteum (GCA 014646995.1)	43	[39.6 - 46.4]	26.6	[24.2 - 29.0]	37.8	[34.8 - 40.8]	0.34
Curtobacterium oceanosedimentum (GCA 001475745.1)	Curtobacterium luteum (GCA 014646995.1)	41.5	[38.2 - 45.0]	26.6	[24.3 - 29.1]	36.8	[33.8 - 39.8]	0.05
Curtobacterium oceanosedimentum (GCA 001475745.1)	Curtobacterium luteum (GCA 013359885.1)	41.7	[38.3 - 45.1]	26.6	[24.3 - 29.1]	36.8	[33.9 - 39.9]	0.03
Curtobacterium sp. strain L1-20	Curtobacterium luteum (GCA 016907595.1)	43.1	[39.7 - 46.5]	26.6	[24.3 - 29.1]	37.9	[34.9 - 40.9]	0.28
Curtobacterium citreum (GCA 006715175.1)	Curtobacterium flaccumfaciens pv. flaccumfaciens (GCA 018350285.1)	42.4	[39.0 - 45.8]	26.6	[24.2 - 29.0]	37.3	[34.4 - 40.4]	1.13
Curtobacterium citreum (GCA 006715175.1)	Curtobacterium flaccumfaciens pv. flaccumfaciens (GCA 019448195.1)	44	[40.6 - 47.4]	26.5	[24.2 - 29.0]	38.5	[35.5 - 41.5]	1.03
Curtobacterium citreum (GCA 006715175.1)	Curtobacterium flaccumfaciens pv. flaccumfaciens (GCA 009363215.3)	43.2	[39.9 - 46.7]	26.5	[24.1 - 28.9]	37.9	[34.9 - 40.9]	1.57
Curtobacterium oceanosedimentum (GCA 001475745.1)	Curtobacterium flaccumfaciens pv. flaccumfaciens (GCA 017909455.1)	41.1	[37.8 - 44.6]	26.5	[24.1 - 29.0]	36.4	[33.4 - 39.5]	0.94
Curtobacterium oceanosedimentum (GCA 001475745.1)	Curtobacterium flaccumfaciens pv. flaccumfaciens (GCA 019448195.1)	41.7	[38.4 - 45.2]	26.5	[24.2 - 29.0]	36.9	[33.9 - 39.9]	0.9
Curtobacterium sp. strain L1-20	Curtobacterium luteum (GCA 013359885.1)	43.1	[39.8 - 46.6]	26.5	[24.2 - 29.0]	37.8	[34.9 - 40.9]	0.35
Curtobacterium oceanosedimentum (GCA 001475745.1)	Curtobacterium flaccumfaciens pv. flaccumfaciens (GCA 009363215.3)	40.7	[37.3 - 44.1]	26.5	[24.2 - 29.0]	36.1	[33.2 - 39.2]	1.44
Curtobacterium citreum (GCA 006715175.1)	Curtobacterium flaccumfaciens pv. flaccumfaciens (GCA 013348005.1)	44.5	[41.1 - 47.9]	26.4	[24.1 - 28.9]	38.7	[35.8 - 41.8]	1.02
Curtobacterium citreum (GCA 014646735.1)	Curtobacterium flaccumfaciens pv. flaccumfaciens (GCA 019448195.1)	43.9	[40.5 - 47.3]	26.4	[24.0 - 28.9]	38.3	[35.3 - 41.3]	1.11
Curtobacterium oceanosedimentum (GCA 001475745.1)	Curtobacterium flaccumfaciens pv. flaccumfaciens (GCA 018350285.1)	41.2	[37.8 - 44.6]	26.4	[24.1 - 28.9]	36.4	[33.5 - 39.5]	1
Curtobacterium albidum (GCA 013359825.1)	Curtobacterium flaccumfaciens pv. flaccumfaciens (GCA 019448195.1)	43.9	[40.5 - 47.3]	26.4	[24.0 - 28.9]	38.3	[35.4 - 41.4]	1
Curtobacterium flaccumfaciens pv. flaccumfaciens (GCA 009363215.3)	Curtobacterium albidum (GCA 013359825.1)	42.5	[39.2 - 46.0]	26.4	[24.1 - 28.9]	37.4	[34.4 - 40.4]	1.53
Curtobacterium albidum (GCA 013359825.1)	Curtobacterium flaccumfaciens pv. flaccumfaciens (GCA 018350285.1)	42.5	[39.1 - 45.9]	26.4	[24.0 - 28.8]	37.3	[34.4 - 40.4]	1.1
Curtobacterium citreum (GCA 014646735.1)	Curtobacterium flaccumfaciens pv. flaccumfaciens (GCA 018350285.1)	42.2	[38.8 - 45.6]	26.4	[24.1 - 28.9]	37.1	[34.2 - 40.2]	1.22
Curtobacterium citreum (GCA 014646735.1)	Curtobacterium flaccumfaciens pv. flaccumfaciens (GCA 017909455.1)	42.4	[39.0 - 45.9]	26.4	[24.1 - 28.9]	37.3	[34.3 - 40.3]	1.15
Curtobacterium oceanosedimentum (GCA 001476135.1)	Curtobacterium flaccumfaciens pv. flaccumfaciens (GCA 019448195.1)	42	[38.7 - 45.5]	26.4	[24.0 - 28.9]	37	[34.1 - 40.1]	0.78
Curtobacterium oceanosedimentum (GCA 001475745.1)	Curtobacterium flaccumfaciens pv. flaccumfaciens (GCA 013348005.1)	42.1	[38.7 - 45.5]	26.4	[24.1 - 28.9]	37.1	[34.1 - 40.1]	0.89
Curtobacterium albidum (GCA 013359825.1)	Curtobacterium flaccumfaciens pv. flaccumfaciens (GCA 017909455.1)	43	[39.6 - 46.4]	26.4	[24.0 - 28.9]	37.7	[34.7 - 40.7]	1.04
Curtobacterium oceanosedimentum (GCA 001476135.1)	Curtobacterium flaccumfaciens pv. flaccumfaciens (GCA 009363215.3)	41.5	[38.1 - 45.0]	26.4	[24.0 - 28.9]	36.6	[33.7 - 39.7]	1.31
Curtobacterium oceanosedimentum (GCA 001476135.1)	Curtobacterium flaccumfaciens pv. flaccumfaciens (GCA 018350285.1)	41.1	[37.7 - 44.6]	26.3	[24.0 - 28.8]	36.3	[33.4 - 39.4]	0.88
Curtobacterium flaccumfaciens pv. flaccumfaciens (GCA 013348005.1)	Curtobacterium albidum (GCA 013359825.1)	43.2	[39.9 - 46.7]	26.3	[23.9 - 28.8]	37.8	[34.9 - 40.9]	0.99
Curtobacterium flaccumfaciens pv. flaccumfaciens (GCA 013348005.1)	Curtobacterium citreum (GCA 014646735.1)	44.3	[40.9 - 47.7]	26.3	[23.9 - 28.7]	38.5	[35.6 - 41.6]	1.11
Curtobacterium flaccumfaciens pv. flaccumfaciens (GCA 009363215.3)	Curtobacterium citreum (GCA 014646735.1)	43.1	[39.7 - 46.5]	26.3	[24.0 - 28.8]	37.7	[34.8 - 40.8]	1.65
Curtobacterium oceanosedimentum (GCA 001476135.1)	Curtobacterium flaccumfaciens pv. flaccumfaciens (GCA 017909455.1)	41.5	[38.1 - 44.9]	26.3	[24.0 - 28.8]	36.6	[33.6 - 39.6]	0.82
Curtobacterium oceanosedimentum (GCA 001476135.1)	Curtobacterium flaccumfaciens pv. flaccumfaciens (GCA 013348005.1)	42.3	[38.9 - 45.7]	26.3	[23.9 - 28.8]	37.2	[34.2 - 40.2]	0.77
Curtobacterium sp. strain L3-7	Curtobacterium pusillum (GCA 002025645.1)	42.7	[39.3 - 46.1]	26.2	[23.9 - 28.7]	37.4	[34.5 - 40.5]	0.22
Curtobacterium sp. strain L3-7	Curtobacterium pusillum (GCA 014138325.1)	44.1	[40.7 - 47.5]	26.2	[23.9 - 28.7]	38.4	[35.4 - 41.4]	0.27
Curtobacterium flaccumfaciens pv. flaccumfaciens (GCA 009363215.3)	Curtobacterium luteum (GCA 016907595.1)	44.3	[40.9 - 47.8]	26.1	[23.7 - 28.6]	38.5	[35.5 - 41.5]	1.33
Curtobacterium sp. strain L3-7	Curtobacterium pusillum (GCA 013359865.1)	43.8	[40.4 - 47.2]	26.1	[23.8 - 28.6]	38.1	[35.2 - 41.2]	0.26
Curtobacterium luteum (GCA 016907595.1)	Curtobacterium flaccumfaciens pv. flaccumfaciens (GCA 019448195.1)	46.2	[42.8 - 49.6]	26.1	[23.7 - 28.5]	39.7	[36.8 - 42.8]	0.8
Curtobacterium flaccumfaciens pv. flaccumfaciens (GCA 013348005.1)	Curtobacterium luteum (GCA 016907595.1)	44.4	[41.0 - 47.8]	26	[23.6 - 28.4]	38.5	[35.5 - 41.5]	0.79
Curtobacterium luteum (GCA 013359885.1)	Curtobacterium flaccumfaciens pv. flaccumfaciens (GCA 019448195.1)	45.9	[42.5 - 49.3]	26	[23.6 - 28.5]	39.5	[36.6 - 42.6]	0.87
Curtobacterium sp. strain L3-7	Curtobacterium pusillum (GCA 007680845.1)	45	[41.6 - 48.4]	26	[23.7 - 28.5]	38.9	[35.9 - 41.9]	0.81
Curtobacterium luteum (GCA 016907595.1)	Curtobacterium flaccumfaciens pv. flaccumfaciens (GCA 018350285.1)	44.4	[41.0 - 47.8]	26	[23.7 - 28.5]	38.5	[35.5 - 41.6]	0.9
Curtobacterium luteum (GCA 014646995.1)	Curtobacterium flaccumfaciens pv. flaccumfaciens (GCA 019448195.1)	45.9	[42.5 - 49.3]	26	[23.7 - 28.5]	39.5	[36.6 - 42.6]	0.86
Curtobacterium flaccumfaciens pv. flaccumfaciens (GCA 009363215.3)	Curtobacterium luteum (GCA 014646995.1)	44.1	[40.7 - 47.5]	26	[23.7 - 28.5]	38.3	[35.3 - 41.3]	1.39
Curtobacterium luteum (GCA 016907595.1)	Curtobacterium flaccumfaciens pv. flaccumfaciens (GCA 017909455.1)	45	[41.6 - 48.4]	26	[23.7 - 28.5]	38.9	[36.0 - 42.0]	0.84
Curtobacterium flaccumfaciens pv. flaccumfaciens (GCA 009363215.3)	Curtobacterium luteum (GCA 013359885.1)	44	[40.6 - 47.4]	26	[23.7 - 28.5]	38.2	[35.3 - 41.3]	1.4
Curtobacterium luteum (GCA 014646995.1)	Curtobacterium flaccumfaciens pv. flaccumfaciens (GCA 018350285.1)	44.1	[40.8 - 47.6]	26	[23.6 - 28.5]	38.3	[35.4 - 41.4]	0.96
Curtobacterium luteum (GCA 014646995.1)	Curtobacterium flaccumfaciens pv. flaccumfaciens (GCA 017909455.1)	44.7	[41.3 - 48.1]	26	[23.6 - 28.5]	38.7	[35.7 - 41.7]	0.9
Curtobacterium sp. strain L1-20	Curtobacterium sp. strain L3-7	39.4	[36.1 - 42.9]	25.9	[23.6 - 28.4]	35	[32.0 - 38.1]	0.84
Curtobacterium luteum (GCA 013359885.1)	Curtobacterium flaccumfaciens pv. flaccumfaciens (GCA 017909455.1)	44.8	[41.4 - 48.2]	25.9	[23.6 - 28.4]	38.7	[35.8 - 41.8]	0.91
Curtobacterium luteum (GCA 013359885.1)	Curtobacterium flaccumfaciens pv. flaccumfaciens (GCA 018350285.1)	44.2	[40.8 - 47.6]	25.9	[23.6 - 28.4]	38.3	[35.4 - 41.4]	0.97
Curtobacterium flaccumfaciens pv. flaccumfaciens (GCA 013348005.1)	Curtobacterium luteum (GCA 013359885.1)	44.3	[40.9 - 47.7]	25.9	[23.5 - 28.4]	38.4	[35.4 - 41.4]	0.86
Curtobacterium flaccumfaciens pv. flaccumfaciens (GCA 013348005.1)	Curtobacterium luteum (GCA 014646995.1)	44.1	[40.8 - 47.6]	25.9	[23.6 - 28.4]	38.3	[35.3 - 41.3]	0.85
Curtobacterium sp. strain L3-7	Curtobacterium flaccumfaciens pv. flaccumfaciens (GCA 017909455.1)	41.4	[38.0 - 44.8]	25.8	[23.4 - 28.2]	36.3	[33.3 - 39.4]	0.28
Curtobacterium sp. strain L3-7	Curtobacterium flaccumfaciens pv. flaccumfaciens (GCA 018350285.1)	41.3	[38.0 - 44.8]	25.7	[23.4 - 28.2]	36.2	[33.3 - 39.3]	0.22
Curtobacterium sp. strain L3-7	Curtobacterium flaccumfaciens pv. flaccumfaciens (GCA 009363215.3)	41.4	[38.0 - 44.8]	25.7	[23.3 - 28.1]	36.3	[33.3 - 39.3]	0.21
Curtobacterium sp. L6-1 (GCA 018885305.1)	Curtobacterium flaccumfaciens pv. flaccumfaciens (GCA 019448195.1)	36.1	[32.8 - 39.7]	25.7	[23.4 - 28.2]	32.5	[29.6 - 35.6]	1.13
Curtobacterium sp. strain L3-7	Curtobacterium flaccumfaciens pv. flaccumfaciens (GCA 019448195.1)	42.1	[38.7 - 45.5]	25.7	[23.4 - 28.2]	36.8	[33.8 - 39.8]	0.33
Curtobacterium sp. strain G77	Curtobacterium sp. strain L1-20	36.5	[33.1 - 40.0]	25.6	[23.2 - 28.0]	32.7	[29.8 - 35.8]	0.86
Curtobacterium sp. Leaf183 (GCA 001424385.1)	Curtobacterium flaccumfaciens pv. flaccumfaciens (GCA 018350285.1)	43.2	[39.8 - 46.6]	25.6	[23.2 - 28.0]	37.5	[34.5 - 40.5]	0.48
Curtobacterium sp. strain G77	Curtobacterium pusillum (GCA 002025645.1)	32	[28.6 - 35.6]	25.6	[23.2 - 28.1]	29.4	[26.5 - 32.5]	1.93
Curtobacterium sp. Leaf183 (GCA 001424385.1)	Curtobacterium pusillum (GCA 013359865.1)	41.5	[38.1 - 44.9]	25.6	[23.2 - 28.1]	36.3	[33.3 - 39.3]	0.44
Curtobacterium sp. Leaf183 (GCA 001424385.1)	Curtobacterium flaccumfaciens pv. flaccumfaciens (GCA 009363215.3)	42.8	[39.4 - 46.2]	25.6	[23.3 - 28.1]	37.2	[34.3 - 40.3]	0.92
Curtobacterium sp. strain G77	Curtobacterium flaccumfaciens pv. flaccumfaciens (GCA 019448195.1)	37.6	[34.3 - 41.1]	25.6	[23.3 - 28.1]	33.6	[30.7 - 36.7]	1.38
Curtobacterium sp. strain L3-7	Curtobacterium flaccumfaciens pv. flaccumfaciens (GCA 013348005.1)	43.8	[40.4 - 47.2]	25.6	[23.2 - 28.0]	37.9	[35.0 - 41.0]	0.33
Curtobacterium sp. Leaf183 (GCA 001424385.1)	Curtobacterium flaccumfaciens pv. flaccumfaciens (GCA 019448195.1)	44	[40.6 - 47.4]	25.6	[23.2 - 28.1]	38	[35.1 - 41.1]	0.38
Curtobacterium sp. Leaf183 (GCA 001424385.1)	Curtobacterium pusillum (GCA 002025645.1)	39.4	[36.0 - 42.8]	25.6	[23.3 - 28.1]	34.8	[31.9 - 37.9]	0.93
Curtobacterium flaccumfaciens pv. flaccumfaciens (GCA 017909455.1)	Curtobacterium sp. L6-1 (GCA 018885305.1)	36.1	[32.7 - 39.6]	25.6	[23.3 - 28.1]	32.5	[29.5 - 35.5]	1.17
Curtobacterium sp. Leaf183 (GCA 001424385.1)	Curtobacterium flaccumfaciens pv. flaccumfaciens (GCA 017909455.1)	43.2	[39.8 - 46.6]	25.6	[23.3 - 28.1]	37.5	[34.6 - 40.6]	0.42
Curtobacterium sp. strain L3-7	Curtobacterium sp. L6-1 (GCA 018885305.1)	33.1	[29.7 - 36.6]	25.5	[23.1 - 27.9]	30.2	[27.3 - 33.3]	1.46
Curtobacterium pusillum (GCA 002025645.1)	Curtobacterium sp. L6-1 (GCA 018885305.1)	31.3	[27.9 - 34.9]	25.5	[23.2 - 28.0]	28.9	[26.0 - 32.0]	1.68
Curtobacterium sp. strain G77	Curtobacterium flaccumfaciens pv. flaccumfaciens (GCA 017909455.1)	37.5	[34.1 - 41.0]	25.5	[23.2 - 28.0]	33.5	[30.5 - 36.5]	1.42
Curtobacterium flaccumfaciens pv. flaccumfaciens (GCA 018350285.1)	Curtobacterium sp. L6-1 (GCA 018885305.1)	36.2	[32.8 - 39.7]	25.5	[23.2 - 28.0]	32.5	[29.6 - 35.6]	1.24
Curtobacterium sp. strain G77	Curtobacterium sp. strain L3-7	34.1	[30.7 - 37.6]	25.5	[23.2 - 28.0]	31	[28.0 - 34.1]	1.7
Curtobacterium flaccumfaciens pv. flaccumfaciens (GCA 009363215.3)	Curtobacterium sp. L6-1 (GCA 018885305.1)	35.8	[32.4 - 39.3]	25.5	[23.2 - 28.0]	32.3	[29.3 - 35.3]	1.67
Curtobacterium sp. Leaf183 (GCA 001424385.1)	Curtobacterium flaccumfaciens pv. flaccumfaciens (GCA 013348005.1)	44.3	[40.9 - 47.7]	25.5	[23.2 - 28.0]	38.2	[35.3 - 41.3]	0.37
Curtobacterium flaccumfaciens pv. flaccumfaciens (GCA 013348005.1)	Curtobacterium sp. L6-1 (GCA 018885305.1)	36.6	[33.3 - 40.2]	25.5	[23.2 - 28.0]	32.9	[29.9 - 36.0]	1.13
Curtobacterium sp. strain G77	Curtobacterium flaccumfaciens pv. flaccumfaciens (GCA 009363215.3)	36.5	[33.1 - 40.0]	25.5	[23.2 - 28.0]	32.8	[29.8 - 35.8]	1.91
Curtobacterium sp. strain G77	Curtobacterium flaccumfaciens pv. flaccumfaciens (GCA 018350285.1)	37	[33.6 - 40.5]	25.5	[23.2 - 28.0]	33.1	[30.2 - 36.2]	1.48
Curtobacterium sp. strain G77	Curtobacterium flaccumfaciens pv. flaccumfaciens (GCA 013348005.1)	37.7	[34.3 - 41.2]	25.5	[23.1 - 27.9]	33.6	[30.6 - 36.7]	1.37
Curtobacterium sp. Leaf183 (GCA 001424385.1)	Curtobacterium pusillum (GCA 014138325.1)	41.7	[38.3 - 45.1]	25.5	[23.1 - 28.0]	36.4	[33.5 - 39.5]	0.44
Curtobacterium sp. strain G77	Curtobacterium pusillum (GCA 013359865.1)	35.3	[32.0 - 38.9]	25.4	[23.1 - 27.9]	31.9	[28.9 - 35.0]	1.44
Curtobacterium flaccumfaciens pv. flaccumfaciens (GCA 017909455.1)	Curtobacterium herbarum (GCA 025000405.1)	38.1	[34.8 - 41.6]	25.4	[23.0 - 27.9]	33.9	[30.9 - 37.0]	0.65
Curtobacterium sp. strain G77	Curtobacterium pusillum (GCA 014138325.1)	35	[31.7 - 38.6]	25.4	[23.1 - 27.9]	31.6	[28.7 - 34.7]	1.44
Curtobacterium pusillum (GCA 013359865.1)	Curtobacterium sp. L6-1 (GCA 018885305.1)	34.9	[31.6 - 38.5]	25.3	[23.0 - 27.8]	31.6	[28.6 - 34.7]	1.2
Curtobacterium pusillum (GCA 014138325.1)	Curtobacterium sp. L6-1 (GCA 018885305.1)	34.7	[31.3 - 38.2]	25.3	[23.0 - 27.8]	31.4	[28.4 - 34.5]	1.19
Curtobacterium sp. strain G77	Curtobacterium oceanosedimentum (GCA 001475745.1)	39	[35.6 - 42.4]	25.3	[23.0 - 27.8]	34.5	[31.5 - 37.5]	0.48
Curtobacterium sp. strain G77	Curtobacterium oceanosedimentum (GCA 001476135.1)	38.4	[35.1 - 41.9]	25.3	[23.0 - 27.8]	34.1	[31.1 - 37.1]	0.6
Curtobacterium sp. strain L3-7	Curtobacterium oceanosedimentum (GCA 001475745.1)	36.1	[32.8 - 39.6]	25.3	[23.0 - 27.8]	32.4	[29.5 - 35.5]	1.23
Curtobacterium flaccumfaciens pv. flaccumfaciens (GCA 013348005.1)	Curtobacterium herbarum (GCA 025000405.1)	39.4	[36.0 - 42.9]	25.3	[23.0 - 27.8]	34.8	[31.8 - 37.8]	0.61
Curtobacterium oceanosedimentum (GCA 001475745.1)	Curtobacterium sp. L6-1 (GCA 018885305.1)	37.5	[34.1 - 41.0]	25.3	[22.9 - 27.7]	33.4	[30.4 - 36.5]	0.23
Curtobacterium sp. strain L1-20	Curtobacterium sp. L6-1 (GCA 018885305.1)	36.1	[32.7 - 39.6]	25.3	[23.0 - 27.8]	32.4	[29.5 - 35.5]	0.62
Curtobacterium flaccumfaciens pv. flaccumfaciens (GCA 018350285.1)	Curtobacterium herbarum (GCA 025000405.1)	38	[34.6 - 41.5]	25.3	[23.0 - 27.8]	33.8	[30.8 - 36.8]	0.72
Curtobacterium oceanosedimentum (GCA 001476135.1)	Curtobacterium sp. L6-1 (GCA 018885305.1)	37.2	[33.8 - 40.7]	25.3	[23.0 - 27.8]	33.2	[30.2 - 36.3]	0.36
Curtobacterium sp. strain G77	Curtobacterium sp. Leaf183 (GCA 001424385.1)	35.6	[32.2 - 39.1]	25.3	[23.0 - 27.8]	32	[29.1 - 35.1]	1
Curtobacterium sp. strain L1-20	Curtobacterium sp. Leaf183 (GCA 001424385.1)	41.7	[38.3 - 45.1]	25.3	[22.9 - 27.7]	36.3	[33.4 - 39.4]	0.14
Curtobacterium sp. strain L3-7	Curtobacterium oceanosedimentum (GCA 001476135.1)	35.7	[32.4 - 39.3]	25.3	[22.9 - 27.7]	32.1	[29.2 - 35.2]	1.1
Curtobacterium flaccumfaciens pv. flaccumfaciens (GCA 019448195.1)	Curtobacterium herbarum (GCA 025000405.1)	39.6	[36.2 - 43.1]	25.2	[22.9 - 27.7]	34.9	[31.9 - 37.9]	0.61
Curtobacterium sp. strain G77	Curtobacterium pusillum (GCA 007680845.1)	36.9	[33.5 - 40.4]	25.2	[22.9 - 27.7]	33	[30.0 - 36.0]	0.89
Curtobacterium sp. strain L3-7	Curtobacterium citreum (GCA 006715175.1)	39.3	[35.9 - 42.8]	25.2	[22.8 - 27.6]	34.6	[31.7 - 37.7]	1.36
Curtobacterium sp. strain G77	Curtobacterium citreum (GCA 014646735.1)	39.2	[35.8 - 42.6]	25.2	[22.8 - 27.6]	34.5	[31.6 - 37.6]	0.26
Curtobacterium sp. strain G77	Curtobacterium citreum (GCA 006715175.1)	39.4	[36.0 - 42.9]	25.2	[22.9 - 27.7]	34.7	[31.8 - 37.8]	0.35
Curtobacterium sp. strain G77	Curtobacterium albidum (GCA 013359825.1)	38.3	[34.9 - 41.8]	25.2	[22.8 - 27.6]	33.9	[31.0 - 37.0]	0.38
Curtobacterium sp. Leaf183 (GCA 001424385.1)	Curtobacterium pusillum (GCA 007680845.1)	43.9	[40.6 - 47.4]	25.2	[22.8 - 27.6]	37.8	[34.9 - 40.9]	0.11
Curtobacterium sp. Leaf183 (GCA 001424385.1)	Curtobacterium herbarum (GCA 025000405.1)	38.6	[35.3 - 42.1]	25.2	[22.9 - 27.7]	34.2	[31.2 - 37.2]	0.23
Curtobacterium pusillum (GCA 007680845.1)	Curtobacterium sp. L6-1 (GCA 018885305.1)	36.1	[32.8 - 39.6]	25.1	[22.8 - 27.6]	32.4	[29.4 - 35.4]	0.65
Curtobacterium pusillum (GCA 002025645.1)	Curtobacterium herbarum (GCA 025000405.1)	32.3	[29.0 - 35.9]	25.1	[22.8 - 27.6]	29.6	[26.7 - 32.7]	1.16
Curtobacterium albidum (GCA 013359825.1)	Curtobacterium sp. L6-1 (GCA 018885305.1)	36.9	[33.5 - 40.4]	25.1	[22.7 - 27.5]	32.9	[30.0 - 36.0]	0.13
Curtobacterium sp. strain L3-7	Curtobacterium herbarum (GCA 025000405.1)	35.5	[32.1 - 39.0]	25.1	[22.7 - 27.5]	31.9	[28.9 - 35.0]	0.94
Curtobacterium sp. strain G77	Curtobacterium luteum (GCA 014646995.1)	34.7	[31.3 - 38.2]	25.1	[22.7 - 27.5]	31.3	[28.3 - 34.4]	0.52
Curtobacterium sp. Leaf183 (GCA 001424385.1)	Curtobacterium sp. L6-1 (GCA 018885305.1)	35.4	[32.0 - 38.9]	25.1	[22.7 - 27.5]	31.8	[28.9 - 34.9]	0.75
Curtobacterium flaccumfaciens pv. flaccumfaciens (GCA 009363215.3)	Curtobacterium herbarum (GCA 025000405.1)	38.7	[35.4 - 42.2]	25.1	[22.8 - 27.6]	34.2	[31.3 - 37.3]	1.15
Curtobacterium sp. strain L3-7	Curtobacterium albidum (GCA 013359825.1)	37.8	[34.4 - 41.3]	25.1	[22.8 - 27.6]	33.5	[30.6 - 36.6]	1.32
Curtobacterium sp. strain L3-7	Curtobacterium luteum (GCA 016907595.1)	39.6	[36.2 - 43.1]	25.1	[22.7 - 27.5]	34.8	[31.9 - 37.9]	1.12
Curtobacterium sp. strain L3-7	Curtobacterium citreum (GCA 014646735.1)	39.1	[35.8 - 42.6]	25.1	[22.7 - 27.5]	34.5	[31.5 - 37.5]	1.44
Curtobacterium citreum (GCA 006715175.1)	Curtobacterium sp. L6-1 (GCA 018885305.1)	38.3	[34.9 - 41.7]	25.1	[22.7 - 27.5]	33.9	[30.9 - 36.9]	0.1
Curtobacterium sp. strain G77	Curtobacterium luteum (GCA 016907595.1)	35	[31.6 - 38.5]	25.1	[22.8 - 27.6]	31.5	[28.6 - 34.6]	0.58
Curtobacterium sp. Leaf183 (GCA 001424385.1)	Curtobacterium oceanosedimentum (GCA 001476135.1)	37.6	[34.3 - 41.1]	25	[22.6 - 27.4]	33.4	[30.4 - 36.5]	0.4
Curtobacterium sp. strain G77	Curtobacterium luteum (GCA 013359885.1)	34.8	[31.4 - 38.3]	25	[22.7 - 27.5]	31.3	[28.4 - 34.4]	0.51
Curtobacterium sp. strain L3-7	Curtobacterium luteum (GCA 014646995.1)	39.5	[36.1 - 42.9]	25	[22.7 - 27.5]	34.7	[31.7 - 37.8]	1.18
Curtobacterium sp. strain L3-7	Curtobacterium luteum (GCA 013359885.1)	39.5	[36.1 - 43.0]	25	[22.6 - 27.4]	34.7	[31.7 - 37.8]	1.19
Curtobacterium pusillum (GCA 013359865.1)	Curtobacterium herbarum (GCA 025000405.1)	36	[32.7 - 39.5]	24.9	[22.6 - 27.4]	32.2	[29.3 - 35.3]	0.68
Curtobacterium citreum (GCA 014646735.1)	Curtobacterium sp. L6-1 (GCA 018885305.1)	38.1	[34.7 - 41.5]	24.9	[22.6 - 27.4]	33.7	[30.7 - 36.7]	0.02
Curtobacterium sp. strain L1-20	Curtobacterium herbarum (GCA 025000405.1)	35.6	[32.3 - 39.2]	24.9	[22.6 - 27.4]	32	[29.0 - 35.0]	0.1
Curtobacterium pusillum (GCA 014138325.1)	Curtobacterium herbarum (GCA 025000405.1)	35.7	[32.3 - 39.2]	24.9	[22.6 - 27.4]	32	[29.0 - 35.0]	0.67
Curtobacterium luteum (GCA 014646995.1)	Curtobacterium sp. L6-1 (GCA 018885305.1)	34.7	[31.4 - 38.3]	24.9	[22.5 - 27.3]	31.3	[28.3 - 34.4]	0.28
Curtobacterium luteum (GCA 016907595.1)	Curtobacterium sp. L6-1 (GCA 018885305.1)	35	[31.7 - 38.6]	24.9	[22.6 - 27.4]	31.5	[28.6 - 34.6]	0.33
Curtobacterium sp. Leaf183 (GCA 001424385.1)	Curtobacterium oceanosedimentum (GCA 001475745.1)	38.2	[34.8 - 41.7]	24.8	[22.5 - 27.3]	33.7	[30.8 - 36.8]	0.52
Curtobacterium pusillum (GCA 007680845.1)	Curtobacterium herbarum (GCA 025000405.1)	36.5	[33.2 - 40.0]	24.8	[22.5 - 27.3]	32.5	[29.6 - 35.6]	0.13
Curtobacterium oceanosedimentum (GCA 001476135.1)	Curtobacterium herbarum (GCA 025000405.1)	37.4	[34.0 - 40.9]	24.8	[22.5 - 27.3]	33.2	[30.2 - 36.2]	0.16
Curtobacterium sp. Leaf183 (GCA 001424385.1)	Curtobacterium citreum (GCA 006715175.1)	41.9	[38.5 - 45.3]	24.8	[22.4 - 27.2]	36.2	[33.3 - 39.3]	0.65
Curtobacterium oceanosedimentum (GCA 001475745.1)	Curtobacterium herbarum (GCA 025000405.1)	37.5	[34.1 - 41.0]	24.8	[22.5 - 27.3]	33.2	[30.3 - 36.3]	0.29
Curtobacterium sp. Leaf183 (GCA 001424385.1)	Curtobacterium albidum (GCA 013359825.1)	42	[38.6 - 45.4]	24.8	[22.5 - 27.3]	36.3	[33.4 - 39.4]	0.62
Curtobacterium luteum (GCA 013359885.1)	Curtobacterium sp. L6-1 (GCA 018885305.1)	34.8	[31.4 - 38.3]	24.8	[22.5 - 27.3]	31.3	[28.3 - 34.4]	0.27
Curtobacterium albidum (GCA 013359825.1)	Curtobacterium herbarum (GCA 025000405.1)	37.9	[34.5 - 41.4]	24.7	[22.4 - 27.2]	33.5	[30.5 - 36.6]	0.38
Curtobacterium sp. Leaf183 (GCA 001424385.1)	Curtobacterium citreum (GCA 014646735.1)	41.8	[38.4 - 45.2]	24.7	[22.4 - 27.2]	36.2	[33.2 - 39.2]	0.73
Curtobacterium citreum (GCA 006715175.1)	Curtobacterium herbarum (GCA 025000405.1)	39.3	[35.9 - 42.7]	24.7	[22.3 - 27.1]	34.4	[31.5 - 37.5]	0.42
Curtobacterium citreum (GCA 014646735.1)	Curtobacterium herbarum (GCA 025000405.1)	39.1	[35.7 - 42.6]	24.6	[22.3 - 27.1]	34.3	[31.3 - 37.3]	0.5
Curtobacterium sp. Leaf183 (GCA 001424385.1)	Curtobacterium luteum (GCA 013359885.1)	42	[38.6 - 45.4]	24.5	[22.2 - 27.0]	36.2	[33.2 - 39.2]	0.49
Curtobacterium sp. Leaf183 (GCA 001424385.1)	Curtobacterium luteum (GCA 014646995.1)	41.8	[38.5 - 45.3]	24.5	[22.2 - 27.0]	36.1	[33.1 - 39.2]	0.47
Curtobacterium sp. Leaf183 (GCA 001424385.1)	Curtobacterium luteum (GCA 016907595.1)	42	[38.6 - 45.4]	24.5	[22.2 - 27.0]	36.2	[33.2 - 39.3]	0.42
Curtobacterium luteum (GCA 016907595.1)	Curtobacterium herbarum (GCA 025000405.1)	35	[31.6 - 38.5]	24.5	[22.1 - 26.9]	31.3	[28.4 - 34.4]	0.18
Curtobacterium luteum (GCA 014646995.1)	Curtobacterium herbarum (GCA 025000405.1)	34.9	[31.5 - 38.4]	24.4	[22.1 - 26.9]	31.2	[28.3 - 34.3]	0.24
Curtobacterium luteum (GCA 013359885.1)	Curtobacterium herbarum (GCA 025000405.1)	34.9	[31.5 - 38.4]	24.4	[22.1 - 26.9]	31.2	[28.3 - 34.3]	0.25
Curtobacterium sp. Leaf261 (GCA 001422205.1)	Curtobacterium oceanosedimentum (GCA 001476135.1)	22.3	[19.0 - 25.9]	22.3	[20.0 - 24.7]	21.3	[18.5 - 24.4]	1.14
Curtobacterium sp. Leaf261 (GCA 001422205.1)	Curtobacterium pusillum (GCA 002025645.1)	22.7	[19.4 - 26.4]	22.3	[20.0 - 24.8]	21.6	[18.8 - 24.7]	0.19
Curtobacterium sp. Leaf261 (GCA 001422205.1)	Curtobacterium sp. L6-1 (GCA 018885305.1)	22.6	[19.3 - 26.2]	22.2	[19.9 - 24.6]	21.5	[18.7 - 24.6]	1.49
Curtobacterium sp. Leaf261 (GCA 001422205.1)	Curtobacterium pusillum (GCA 013359865.1)	23.5	[20.2 - 27.1]	22.2	[19.9 - 24.6]	22.2	[19.4 - 25.3]	0.3
Curtobacterium sp. strain G77	Curtobacterium sp. Leaf261 (GCA 001422205.1)	23.1	[19.9 - 26.8]	22.2	[19.9 - 24.6]	22	[19.2 - 25.0]	1.74
Curtobacterium sp. Leaf261 (GCA 001422205.1)	Curtobacterium herbarum (GCA 025000405.1)	22.7	[19.5 - 26.4]	22.2	[20.0 - 24.7]	21.6	[18.9 - 24.7]	0.97
Curtobacterium sp. Leaf261 (GCA 001422205.1)	Curtobacterium flaccumfaciens pv. flaccumfaciens (GCA 019448195.1)	22.6	[19.3 - 26.2]	22.2	[20.0 - 24.7]	21.5	[18.8 - 24.6]	0.36
Curtobacterium sp. Leaf261 (GCA 001422205.1)	Curtobacterium pusillum (GCA 014138325.1)	23.5	[20.2 - 27.2]	22.2	[20.0 - 24.7]	22.3	[19.4 - 25.3]	0.3
Curtobacterium sp. Leaf261 (GCA 001422205.1)	Curtobacterium pusillum (GCA 007680845.1)	23.3	[20.0 - 26.9]	22.2	[19.9 - 24.7]	22.1	[19.3 - 25.1]	0.85
Curtobacterium sp. Leaf261 (GCA 001422205.1)	Curtobacterium luteum (GCA 016907595.1)	23.2	[19.9 - 26.9]	22.2	[19.9 - 24.6]	22	[19.2 - 25.1]	1.16
Curtobacterium sp. Leaf261 (GCA 001422205.1)	Curtobacterium citreum (GCA 006715175.1)	23	[19.8 - 26.7]	22.2	[20.0 - 24.7]	21.9	[19.1 - 25.0]	1.39
Curtobacterium sp. Leaf261 (GCA 001422205.1)	Curtobacterium albidum (GCA 013359825.1)	23	[19.8 - 26.7]	22.2	[19.9 - 24.6]	21.9	[19.1 - 25.0]	1.36
Curtobacterium sp. Leaf261 (GCA 001422205.1)	Curtobacterium luteum (GCA 013359885.1)	23.1	[19.8 - 26.8]	22.1	[19.9 - 24.6]	21.9	[19.1 - 25.0]	1.23
Curtobacterium sp. Leaf261 (GCA 001422205.1)	Curtobacterium flaccumfaciens pv. flaccumfaciens (GCA 013348005.1)	22.9	[19.6 - 26.5]	22.1	[19.9 - 24.6]	21.7	[19.0 - 24.8]	0.37
Curtobacterium sp. Leaf261 (GCA 001422205.1)	Curtobacterium luteum (GCA 014646995.1)	23.2	[19.9 - 26.8]	22.1	[19.9 - 24.6]	22	[19.2 - 25.0]	1.22
Curtobacterium sp. Leaf261 (GCA 001422205.1)	Curtobacterium flaccumfaciens pv. flaccumfaciens (GCA 018350285.1)	22.7	[19.5 - 26.4]	22.1	[19.8 - 24.5]	21.6	[18.8 - 24.7]	0.26
Curtobacterium sp. Leaf261 (GCA 001422205.1)	Curtobacterium oceanosedimentum (GCA 001475745.1)	22.4	[19.1 - 26.0]	22.1	[19.9 - 24.6]	21.4	[18.6 - 24.4]	1.26
Curtobacterium sp. Leaf261 (GCA 001422205.1)	Curtobacterium flaccumfaciens pv. flaccumfaciens (GCA 017909455.1)	23	[19.7 - 26.6]	22.1	[19.8 - 24.5]	21.8	[19.0 - 24.9]	0.32
Curtobacterium sp. Leaf261 (GCA 001422205.1)	Curtobacterium citreum (GCA 014646735.1)	23	[19.7 - 26.6]	22.1	[19.9 - 24.6]	21.8	[19.0 - 24.9]	1.47
Curtobacterium sp. strain L3-7	Curtobacterium sp. Leaf261 (GCA 001422205.1)	23.6	[20.3 - 27.3]	22.1	[19.9 - 24.6]	22.3	[19.5 - 25.4]	0.03
Curtobacterium sp. Leaf261 (GCA 001422205.1)	Curtobacterium flaccumfaciens pv. flaccumfaciens (GCA 009363215.3)	23.1	[19.8 - 26.7]	22.1	[19.8 - 24.5]	21.9	[19.1 - 25.0]	0.18
Curtobacterium sp. Leaf261 (GCA 001422205.1)	Curtobacterium sp. Leaf183 (GCA 001424385.1)	23.8	[20.5 - 27.5]	22	[19.8 - 24.5]	22.4	[19.6 - 25.5]	0.74
Curtobacterium sp. strain L1-20	Curtobacterium sp. Leaf261 (GCA 001422205.1)	23.8	[20.5 - 27.4]	22	[19.7 - 24.4]	22.4	[19.6 - 25.5]	0.88
Curtobacterium ammoniigenes NBRC 101786 (GCA 001571045.1)	Curtobacterium sp. L6-1 (GCA 018885305.1)	17.6	[14.5 - 21.2]	21	[18.7 - 23.4]	17.4	[14.7 - 20.3]	4.17
Curtobacterium ammoniigenes NBRC 101786 (GCA 001571045.1)	Curtobacterium luteum (GCA 014646995.1)	17.1	[14.1 - 20.7]	20.9	[18.6 - 23.3]	17	[14.4 - 19.9]	3.89
Curtobacterium sp. strain G77	Curtobacterium ammoniigenes NBRC 101786 (GCA 001571045.1)	17.9	[14.8 - 21.4]	20.9	[18.7 - 23.3]	17.6	[14.9 - 20.6]	4.41
Curtobacterium ammoniigenes NBRC 101786 (GCA 001571045.1)	Curtobacterium luteum (GCA 016907595.1)	17.2	[14.2 - 20.7]	20.9	[18.7 - 23.4]	17	[14.4 - 20.0]	3.83
Curtobacterium ammoniigenes NBRC 101786 (GCA 001571045.1)	Curtobacterium luteum (GCA 013359885.1)	17.1	[14.1 - 20.6]	20.8	[18.6 - 23.3]	16.9	[14.3 - 19.9]	3.9
Curtobacterium oceanosedimentum (GCA 001476135.1)	Curtobacterium ammoniigenes NBRC 101786 (GCA 001571045.1)	17.2	[14.2 - 20.7]	20.7	[18.5 - 23.1]	17	[14.4 - 20.0]	3.81
Curtobacterium ammoniigenes NBRC 101786 (GCA 001571045.1)	Curtobacterium albidum (GCA 013359825.1)	17.8	[14.7 - 21.4]	20.7	[18.4 - 23.1]	17.5	[14.9 - 20.5]	4.03
Curtobacterium sp. Leaf261 (GCA 001422205.1)	Curtobacterium ammoniigenes NBRC 101786 (GCA 001571045.1)	16.3	[13.3 - 19.8]	20.6	[18.4 - 23.0]	16.2	[13.7 - 19.1]	2.67
Curtobacterium ammoniigenes NBRC 101786 (GCA 001571045.1)	Curtobacterium herbarum (GCA 025000405.1)	17.5	[14.5 - 21.1]	20.6	[18.3 - 23.0]	17.3	[14.7 - 20.2]	3.65
Curtobacterium ammoniigenes NBRC 101786 (GCA 001571045.1)	Curtobacterium citreum (GCA 006715175.1)	18	[14.9 - 21.5]	20.5	[18.3 - 22.9]	17.6	[15.0 - 20.6]	4.06
Curtobacterium ammoniigenes NBRC 101786 (GCA 001571045.1)	Curtobacterium flaccumfaciens pv. flaccumfaciens (GCA 013348005.1)	17.7	[14.6 - 21.2]	20.4	[18.2 - 22.9]	17.4	[14.8 - 20.3]	3.04
Curtobacterium ammoniigenes NBRC 101786 (GCA 001571045.1)	Curtobacterium pusillum (GCA 013359865.1)	17.8	[14.7 - 21.3]	20.4	[18.2 - 22.8]	17.5	[14.8 - 20.4]	2.97
Curtobacterium ammoniigenes NBRC 101786 (GCA 001571045.1)	Curtobacterium citreum (GCA 014646735.1)	17.9	[14.8 - 21.4]	20.4	[18.1 - 22.8]	17.5	[14.9 - 20.5]	4.15
Curtobacterium ammoniigenes NBRC 101786 (GCA 001571045.1)	Curtobacterium pusillum (GCA 002025645.1)	17.2	[14.2 - 20.8]	20.3	[18.0 - 22.7]	17	[14.4 - 20.0]	2.48
Curtobacterium oceanosedimentum (GCA 001475745.1)	Curtobacterium ammoniigenes NBRC 101786 (GCA 001571045.1)	17.5	[14.4 - 21.0]	20.3	[18.1 - 22.8]	17.2	[14.6 - 20.2]	3.93
Curtobacterium sp. strain L1-20	Curtobacterium ammoniigenes NBRC 101786 (GCA 001571045.1)	17.7	[14.6 - 21.2]	20.3	[18.1 - 22.7]	17.4	[14.7 - 20.3]	3.55
Curtobacterium ammoniigenes NBRC 101786 (GCA 001571045.1)	Curtobacterium pusillum (GCA 014138325.1)	18.1	[15.0 - 21.7]	20.3	[18.1 - 22.7]	17.7	[15.1 - 20.7]	2.97
Curtobacterium ammoniigenes NBRC 101786 (GCA 001571045.1)	Curtobacterium pusillum (GCA 007680845.1)	17.8	[14.8 - 21.4]	20.3	[18.1 - 22.7]	17.5	[14.9 - 20.5]	3.52
Curtobacterium ammoniigenes NBRC 101786 (GCA 001571045.1)	Curtobacterium flaccumfaciens pv. flaccumfaciens (GCA 019448195.1)	17.5	[14.5 - 21.1]	20.2	[18.0 - 22.6]	17.2	[14.6 - 20.2]	3.03
Curtobacterium ammoniigenes NBRC 101786 (GCA 001571045.1)	Curtobacterium flaccumfaciens pv. flaccumfaciens (GCA 009363215.3)	17.5	[14.5 - 21.1]	20.2	[18.0 - 22.6]	17.2	[14.6 - 20.2]	2.5
Curtobacterium sp. strain L3-7	Curtobacterium ammoniigenes NBRC 101786 (GCA 001571045.1)	18	[14.9 - 21.5]	20.2	[18.0 - 22.7]	17.6	[15.0 - 20.6]	2.71
Curtobacterium sp. Leaf183 (GCA 001424385.1)	Curtobacterium ammoniigenes NBRC 101786 (GCA 001571045.1)	17.5	[14.4 - 21.0]	20.1	[17.9 - 22.5]	17.2	[14.6 - 20.2]	3.41
Curtobacterium ammoniigenes NBRC 101786 (GCA 001571045.1)	Curtobacterium flaccumfaciens pv. flaccumfaciens (GCA 018350285.1)	17.7	[14.7 - 21.3]	20	[17.8 - 22.4]	17.4	[14.8 - 20.4]	2.93
Curtobacterium ammoniigenes NBRC 101786 (GCA 001571045.1)	Curtobacterium flaccumfaciens pv. flaccumfaciens (GCA 017909455.1)	17.9	[14.8 - 21.5]	20	[17.8 - 22.4]	17.5	[14.9 - 20.5]	2.99

## Sheet: Supplemental table 4C
Supplemental Table 4C: Curtobacterium Genome assemblies used to build the phylogenetic tree
GenBank assemblies	Strain name
GCA_013359825.1	Curtobacterium albidum DSM 20512	reference strain
GCA_001571045.1	Curtobacterium ammoniigenes NBRC 101786	reference strain
GCA_006715175.1	Curtobacterium citreum DSM 20528	reference strain
GCA_014646735.1	Curtobacterium citreum JCM 1345
GCA_013348005.1	Curtobacterium flaccumfaciens pv. flaccumfaciens 1037
GCA_018350285.1	Curtobacterium flaccumfaciens pv. flaccumfaciens BRIP 70606
GCA_017909455.1	Curtobacterium flaccumfaciens pv. flaccumfaciens BRIP 70614	reference strain
GCA_019448195.1	Curtobacterium flaccumfaciens pv. flaccumfaciens DSM 20129
GCA_009363215.3	Curtobacterium flaccumfaciens pv. flaccumfaciens P990
GCA_025000405.1	Curtobacterium herbarum DSM 14013	reference strain
GCA_013359885.1	Curtobacterium luteum ATCC 15830	reference strain
GCA_016907595.1	Curtobacterium luteum DSM 20542
GCA_014646995.1	Curtobacterium luteum JCM 1480
GCA_001475745.1	Curtobacterium oceanosedimentum NS263
GCA_001476135.1	Curtobacterium oceanosedimentum NS359	reference strain
GCA_002025645.1	Curtobacterium pusillum AA3
GCA_013359865.1	Curtobacterium pusillum ATCC 19096
GCA_007680845.1	Curtobacterium pusillum DE0005
GCA_014138325.1	Curtobacterium pusillum WPL5_2
GCA_001424385.1	Curtobacterium sp. Leaf183
GCA_001422205.1	Curtobacterium sp. Leaf261
GCA_018885305.1	Curtobacterium sp. strain L6-1
uploaded sequence	Curtobacterium sp. strain G77
uploaded sequence	Curtobacterium sp. strain L1-20
uploaded sequence	Curtobacterium sp. strain L3-7

## Sheet: Supplemental Table 5
Supplemental Table 5: Disease phenotyping on Borlotto Beans
Strain	Symptoms of dry bean wilt			Bacterial isolation			16s rRNA Curtobacterium confirmation after isolation
	diseased/plants tested			Recovery of typical Curtobacterium spp colonies.
	Rep1	Rep2	Rep3	Rep1	Rep2	Rep3
water control	0/9	1/10	1/8	NA	0	1	No
DSM 20129	10/10	7/10	9/10	NA	10	10	Yes
L3-7	10/10	4/10	8/8	NA	4	8	Yes
L6-1	9/10	6/10	7/8	NA	5	6	Yes
L1-20	9/10	5/10	8/8	NA	6	4	Yes
